# Supplementary material for: Synaptic molecular imaging in spared and deprived columns of mouse barrel cortex with array tomography
Source: Sci Data. 2014 Dec 23;1:140046. doi: 10.1038/sdata.2014.46 (PMC4411012; doi:10.1038/sdata.2014.46)
Supplement: Supplementary file 1 [file sdata201446-isa1.zip]

Archive with 4 entries (4 files):
- i_Investigation.txt
- s_study_Weiler.txt
- a_assay1_Weiler.txt
- a_assay2_Weiler_elution_test.txt
