# Supplementary material for: Synaptic molecular imaging in spared and deprived columns of mouse barrel cortex with array tomography
Source: Sci Data. 2014 Dec 23;1:140046. doi: 10.1038/sdata.2014.46 (PMC4411012; doi:10.1038/sdata.2014.46)
Supplement: Supplementary file 1 [file sdata201446-isa1.zip › a_assay1_Weiler.txt]

Sample Name	Protocol REF	Comment[Antibody]	Comment[Channel]	Assay Name	Raw Data File	Comment[Data Repository]	Comment[Data Record Accession]	Comment[Data Record URL]	Protocol REF	Derived Data File	Comment[Data Repository]	Comment[Data Record Accession]	Comment[Data Record URL]
Ex2-R18_C2	ATomo Ribbon Imaging	DAPI	DAPI-1	Ex2-R18_C2_DAPI-1	Ex2-R18_C2_DAPI-1.zip	FigShare	1136081	http://dx.doi.org/10.6084/m9.figshare.1136081_D27	ATomo Image Processing and Reconstruction	Ex2-R18 25x DAPI-YFP-Composite STD-Projection.tif	Figshare	1183512	http://dx.doi.org/10.6084/m9.figshare.1183512
Ex2-R18_C2	ATomo Ribbon Imaging	DAPI	DAPI-2	Ex2-R18_C2_DAPI-2	Ex2-R18_C2_DAPI-2.zip	FigShare	1136081	http://dx.doi.org/10.6084/m9.figshare.1136081_D13	ATomo Image Processing and Reconstruction	Ex2-R18 25x DAPI-YFP-Composite STD-Projection.tif	Figshare	1183512	http://dx.doi.org/10.6084/m9.figshare.1183512
Ex2-R18_C2	ATomo Ribbon Imaging	DAPI	DAPI-3	Ex2-R18_C2_DAPI-3	Ex2-R18_C2_DAPI-3.zip	FigShare	1136081	http://dx.doi.org/10.6084/m9.figshare.1136081_D31	ATomo Image Processing and Reconstruction	Ex2-R18 25x DAPI-YFP-Composite STD-Projection.tif	Figshare	1183512	http://dx.doi.org/10.6084/m9.figshare.1183512
Ex2-R18_C2	ATomo Ribbon Imaging	DAPI	DAPI-4	Ex2-R18_C2_DAPI-4	Ex2-R18_C2_DAPI-4.zip	FigShare	1136081	http://dx.doi.org/10.6084/m9.figshare.1136081_D23	ATomo Image Processing and Reconstruction	Ex2-R18 25x DAPI-YFP-Composite STD-Projection.tif	Figshare	1183512	http://dx.doi.org/10.6084/m9.figshare.1183512
Ex2-R18_C2	ATomo Ribbon Imaging	DAPIa	DAPI-5a	Ex2-R18_C2_DAPI-5a	Ex2-R18_C2_DAPI-5a.zip	FigShare	1136081	http://dx.doi.org/10.6084/m9.figshare.1136081_D22	ATomo Image Processing and Reconstruction	Ex2-R18 25x DAPI-YFP-Composite STD-Projection.tif	Figshare	1183512	http://dx.doi.org/10.6084/m9.figshare.1183512
Ex2-R18_C2	ATomo Ribbon Imaging	DAPIb	DAPI-5b	Ex2-R18_C2_DAPI-5b	Ex2-R18_C2_DAPI-5b.zip	FigShare	1136081	http://dx.doi.org/10.6084/m9.figshare.1136081_D28	ATomo Image Processing and Reconstruction	Ex2-R18 25x DAPI-YFP-Composite STD-Projection.tif	Figshare	1183512	http://dx.doi.org/10.6084/m9.figshare.1183512
Ex2-R18_C2	ATomo Ribbon Imaging	DAPI	DAPI-6	Ex2-R18_C2_DAPI-6	Ex2-R18_C2_DAPI-6.zip	FigShare	1136081	http://dx.doi.org/10.6084/m9.figshare.1136081_D10	ATomo Image Processing and Reconstruction	Ex2-R18 25x DAPI-YFP-Composite STD-Projection.tif	Figshare	1183512	http://dx.doi.org/10.6084/m9.figshare.1183512
Ex2-R18_C2	ATomo Ribbon Imaging	DAPI	DAPI-7	Ex2-R18_C2_DAPI-7	Ex2-R18_C2_DAPI-7.zip	FigShare	1136081	http://dx.doi.org/10.6084/m9.figshare.1136081_D12	ATomo Image Processing and Reconstruction	Ex2-R18 25x DAPI-YFP-Composite STD-Projection.tif	Figshare	1183512	http://dx.doi.org/10.6084/m9.figshare.1183512
Ex2-R18_C1	ATomo Ribbon Imaging	GABAARa1	GABAARa1-7	Ex2-R18_C1_GABAARa1-7	Ex2-R18_C1_GABAARa1-7.zip	FigShare	1136081	http://dx.doi.org/10.6084/m9.figshare.1136081_D55
Ex2-R18_C1	ATomo Ribbon Imaging	GAD2	GAD2-4	Ex2-R18_C1_GAD2-4	Ex2-R18_C1_GAD2-4.zip	FigShare	1136081	http://dx.doi.org/10.6084/m9.figshare.1136081_D39
Ex2-R18_C1	ATomo Ribbon Imaging	Gephyrin	Gephyrin-1	Ex2-R18_C1_Gephyrin-1	Ex2-R18_C1_Gephyrin-1.zip	FigShare	1136081	http://dx.doi.org/10.6084/m9.figshare.1136081_D45
Ex2-R18_C1	ATomo Ribbon Imaging	GFPb	GFP-5b	Ex2-R18_C1_GFP-5b	Ex2-R18_C1_GFP-5b.zip	FigShare	1136081	http://dx.doi.org/10.6084/m9.figshare.1136081_D40
Ex2-R18_C1	ATomo Ribbon Imaging	GluR1a	GluR1-5a	Ex2-R18_C1_GluR1-5a	Ex2-R18_C1_GluR1-5a.zip	FigShare	1136081	http://dx.doi.org/10.6084/m9.figshare.1136081_D49
Ex2-R18_C1	ATomo Ribbon Imaging	GluR2	GluR2-6	Ex2-R18_C1_GluR2-6	Ex2-R18_C1_GluR2-6.zip	FigShare	1136081	http://dx.doi.org/10.6084/m9.figshare.1136081_D46
Ex2-R18_C1	ATomo Ribbon Imaging	GluR4	GluR4-7	Ex2-R18_C1_GluR4-7	Ex2-R18_C1_GluR4-7.zip	FigShare	1136081	http://dx.doi.org/10.6084/m9.figshare.1136081_D36
Ex2-R18_C1	ATomo Ribbon Imaging	NR2A	NR2A-2	Ex2-R18_C1_NR2A-2	Ex2-R18_C1_NR2A-2.zip	FigShare	1136081	http://dx.doi.org/10.6084/m9.figshare.1136081_D44
Ex2-R18_C1	ATomo Ribbon Imaging	NR2B	NR2B-4	Ex2-R18_C1_NR2B-4	Ex2-R18_C1_NR2B-4.zip	FigShare	1136081	http://dx.doi.org/10.6084/m9.figshare.1136081_D51
Ex2-R18_C1	ATomo Ribbon Imaging	PSD	PSD-2	Ex2-R18_C1_PSD-2	Ex2-R18_C1_PSD-2.zip	FigShare	1136081	http://dx.doi.org/10.6084/m9.figshare.1136081_D43
Ex2-R18_C1	ATomo Ribbon Imaging	PV25	PV25-1	Ex2-R18_C1_PV25-1	Ex2-R18_C1_PV25-1.zip	FigShare	1136081	http://dx.doi.org/10.6084/m9.figshare.1136081_D42
Ex2-R18_C1	ATomo Ribbon Imaging	Synapsin1	Synapsin1-3	Ex2-R18_C1_Synapsin1-3	Ex2-R18_C1_Synapsin1-3.zip	FigShare	1136081	http://dx.doi.org/10.6084/m9.figshare.1136081_D59
Ex2-R18_C1	ATomo Ribbon Imaging	Synaptopodin	Synaptopodin-6	Ex2-R18_C1_Synaptopodin-6	Ex2-R18_C1_Synaptopodin-6.zip	FigShare	1136081	http://dx.doi.org/10.6084/m9.figshare.1136081_D50
Ex2-R18_C1	ATomo Ribbon Imaging	vGAT	vGAT-3	Ex2-R18_C1_vGAT-3	Ex2-R18_C1_vGAT-3.zip	FigShare	1136081	http://dx.doi.org/10.6084/m9.figshare.1136081_D54
Ex2-R18_C1	ATomo Ribbon Imaging	vGluT1	vGluT1-3	Ex2-R18_C1_vGluT1-3	Ex2-R18_C1_vGluT1-3.zip	FigShare	1136081	http://dx.doi.org/10.6084/m9.figshare.1136081_D41
Ex2-R18_C1	ATomo Ribbon Imaging	vGluT2	vGluT2-2	Ex2-R18_C1_vGluT2-2	Ex2-R18_C1_vGluT2-2.zip	FigShare	1136081	http://dx.doi.org/10.6084/m9.figshare.1136081_D58
Ex2-R18_C1	ATomo Ribbon Imaging	YFP	YFP-1	Ex2-R18_C1_YFP-1	Ex2-R18_C1_YFP-1.zip	FigShare	1136081	http://dx.doi.org/10.6084/m9.figshare.1136081_D57
Ex2-R18_C2	ATomo Ribbon Imaging	GABAARa1	GABAARa1-7	Ex2-R18_C2_GABAARa1-7	Ex2-R18_C2_GABAARa1-7.zip	FigShare	1136081	http://dx.doi.org/10.6084/m9.figshare.1136081_D30
Ex2-R18_C2	ATomo Ribbon Imaging	GAD2	GAD2-4	Ex2-R18_C2_GAD2-4	Ex2-R18_C2_GAD2-4.zip	FigShare	1136081	http://dx.doi.org/10.6084/m9.figshare.1136081_D14
Ex2-R18_C2	ATomo Ribbon Imaging	Gephyrin	Gephyrin-1	Ex2-R18_C2_Gephyrin-1	Ex2-R18_C2_Gephyrin-1.zip	FigShare	1136081	http://dx.doi.org/10.6084/m9.figshare.1136081_D20
Ex2-R18_C2	ATomo Ribbon Imaging	GFPb	GFP-5b	Ex2-R18_C2_GFP-5b	Ex2-R18_C2_GFP-5b.zip	FigShare	1136081	http://dx.doi.org/10.6084/m9.figshare.1136081_D15
Ex2-R18_C2	ATomo Ribbon Imaging	GluR1a	GluR1-5a	Ex2-R18_C2_GluR1-5a	Ex2-R18_C2_GluR1-5a.zip	FigShare	1136081	http://dx.doi.org/10.6084/m9.figshare.1136081_D24
Ex2-R18_C2	ATomo Ribbon Imaging	GluR2	GluR2-6	Ex2-R18_C2_GluR2-6	Ex2-R18_C2_GluR2-6.zip	FigShare	1136081	http://dx.doi.org/10.6084/m9.figshare.1136081_D21
Ex2-R18_C2	ATomo Ribbon Imaging	GluR4	GluR4-7	Ex2-R18_C2_GluR4-7	Ex2-R18_C2_GluR4-7.zip	FigShare	1136081	http://dx.doi.org/10.6084/m9.figshare.1136081_D11
Ex2-R18_C2	ATomo Ribbon Imaging	NR2A	NR2A-2	Ex2-R18_C2_NR2A-2	Ex2-R18_C2_NR2A-2.zip	FigShare	1136081	http://dx.doi.org/10.6084/m9.figshare.1136081_D19
Ex2-R18_C2	ATomo Ribbon Imaging	NR2B	NR2B-4	Ex2-R18_C2_NR2B-4	Ex2-R18_C2_NR2B-4.zip	FigShare	1136081	http://dx.doi.org/10.6084/m9.figshare.1136081_D26
Ex2-R18_C2	ATomo Ribbon Imaging	PSD	PSD-2	Ex2-R18_C2_PSD-2	Ex2-R18_C2_PSD-2.zip	FigShare	1136081	http://dx.doi.org/10.6084/m9.figshare.1136081_D18
Ex2-R18_C2	ATomo Ribbon Imaging	PV25	PV25-1	Ex2-R18_C2_PV25-1	Ex2-R18_C2_PV25-1.zip	FigShare	1136081	http://dx.doi.org/10.6084/m9.figshare.1136081_D17
Ex2-R18_C2	ATomo Ribbon Imaging	Synapsin1	Synapsin1-3	Ex2-R18_C2_Synapsin1-3	Ex2-R18_C2_Synapsin1-3.zip	FigShare	1136081	http://dx.doi.org/10.6084/m9.figshare.1136081_D34
Ex2-R18_C2	ATomo Ribbon Imaging	Synaptopodin	Synaptopodin-6	Ex2-R18_C2_Synaptopodin-6	Ex2-R18_C2_Synaptopodin-6.zip	FigShare	1136081	http://dx.doi.org/10.6084/m9.figshare.1136081_D25
Ex2-R18_C2	ATomo Ribbon Imaging	vGAT	vGAT-3	Ex2-R18_C2_vGAT-3	Ex2-R18_C2_vGAT-3.zip	FigShare	1136081	http://dx.doi.org/10.6084/m9.figshare.1136081_D29
Ex2-R18_C2	ATomo Ribbon Imaging	vGluT1	vGluT1-3	Ex2-R18_C2_vGluT1-3	Ex2-R18_C2_vGluT1-3.zip	FigShare	1136081	http://dx.doi.org/10.6084/m9.figshare.1136081_D16
Ex2-R18_C2	ATomo Ribbon Imaging	vGluT2	vGluT2-2	Ex2-R18_C2_vGluT2-2	Ex2-R18_C2_vGluT2-2.zip	FigShare	1136081	http://dx.doi.org/10.6084/m9.figshare.1136081_D33
Ex2-R18_C2	ATomo Ribbon Imaging	YFP	YFP-1	Ex2-R18_C2_YFP-1	Ex2-R18_C2_YFP-1.zip	FigShare	1136081	http://dx.doi.org/10.6084/m9.figshare.1136081_D32
Ex2-R18_C1	ATomo Ribbon Imaging	DAPI	DAPI-1	Ex2-R18_C1_DAPI-1	Ex2-R18_C1_DAPI-1.zip	FigShare	1136081	http://dx.doi.org/10.6084/m9.figshare.1136081_D52	ATomo Image Processing and Reconstruction	Ex2-R18 25x DAPI-YFP-Composite STD-Projection.tif	Figshare	1183512	http://dx.doi.org/10.6084/m9.figshare.1183512
Ex2-R18_C1	ATomo Ribbon Imaging	DAPI	DAPI-2	Ex2-R18_C1_DAPI-2	Ex2-R18_C1_DAPI-2.zip	FigShare	1136081	http://dx.doi.org/10.6084/m9.figshare.1136081_D38	ATomo Image Processing and Reconstruction	Ex2-R18 25x DAPI-YFP-Composite STD-Projection.tif	Figshare	1183512	http://dx.doi.org/10.6084/m9.figshare.1183512
Ex2-R18_C1	ATomo Ribbon Imaging	DAPI	DAPI-3	Ex2-R18_C1_DAPI-3	Ex2-R18_C1_DAPI-3.zip	FigShare	1136081	http://dx.doi.org/10.6084/m9.figshare.1136081_D56	ATomo Image Processing and Reconstruction	Ex2-R18 25x DAPI-YFP-Composite STD-Projection.tif	Figshare	1183512	http://dx.doi.org/10.6084/m9.figshare.1183512
Ex2-R18_C1	ATomo Ribbon Imaging	DAPI	DAPI-4	Ex2-R18_C1_DAPI-4	Ex2-R18_C1_DAPI-4.zip	FigShare	1136081	http://dx.doi.org/10.6084/m9.figshare.1136081_D48	ATomo Image Processing and Reconstruction	Ex2-R18 25x DAPI-YFP-Composite STD-Projection.tif	Figshare	1183512	http://dx.doi.org/10.6084/m9.figshare.1183512
Ex2-R18_C1	ATomo Ribbon Imaging	DAPIa	DAPI-5a	Ex2-R18_C1_DAPI-5a	Ex2-R18_C1_DAPI-5a.zip	FigShare	1136081	http://dx.doi.org/10.6084/m9.figshare.1136081_D47	ATomo Image Processing and Reconstruction	Ex2-R18 25x DAPI-YFP-Composite STD-Projection.tif	Figshare	1183512	http://dx.doi.org/10.6084/m9.figshare.1183512
Ex2-R18_C1	ATomo Ribbon Imaging	DAPIb	DAPI-5b	Ex2-R18_C1_DAPI-5b	Ex2-R18_C1_DAPI-5b.zip	FigShare	1136081	http://dx.doi.org/10.6084/m9.figshare.1136081_D53	ATomo Image Processing and Reconstruction	Ex2-R18 25x DAPI-YFP-Composite STD-Projection.tif	Figshare	1183512	http://dx.doi.org/10.6084/m9.figshare.1183512
Ex2-R18_C1	ATomo Ribbon Imaging	DAPI	DAPI-6	Ex2-R18_C1_DAPI-6	Ex2-R18_C1_DAPI-6.zip	FigShare	1136081	http://dx.doi.org/10.6084/m9.figshare.1136081_D35	ATomo Image Processing and Reconstruction	Ex2-R18 25x DAPI-YFP-Composite STD-Projection.tif	Figshare	1183512	http://dx.doi.org/10.6084/m9.figshare.1183512
Ex2-R18_C1	ATomo Ribbon Imaging	DAPI	DAPI-7	Ex2-R18_C1_DAPI-7	Ex2-R18_C1_DAPI-7.zip	FigShare	1136081	http://dx.doi.org/10.6084/m9.figshare.1136081_D37	ATomo Image Processing and Reconstruction	Ex2-R18 25x DAPI-YFP-Composite STD-Projection.tif	Figshare	1183512	http://dx.doi.org/10.6084/m9.figshare.1183512
Ex10-R55	ATomo Ribbon Imaging	Arc	Arc-5	Ex10-R55_Arc-5	Ex10-R55_Arc-5.zip	FigShare	1136081	http://dx.doi.org/10.6084/m9.figshare.1136081_D193
Ex10-R55	ATomo Ribbon Imaging	Calbindin	Calbindin-7	Ex10-R55_Calbindin-7	Ex10-R55_Calbindin-7.zip	FigShare	1136081	http://dx.doi.org/10.6084/m9.figshare.1136081_D201
Ex10-R55	ATomo Ribbon Imaging	DAPI	DAPI-1	Ex10-R55_DAPI-1	Ex10-R55_DAPI-1.zip	FigShare	1136081	http://dx.doi.org/10.6084/m9.figshare.1136081_D199	ATomo Image Processing and Reconstruction	Ex10-R55 25x DAPI-YFP-Composite Max-Projection.tif	FigShare	1183512	http://dx.doi.org/10.6084/m9.figshare.1183512
Ex10-R55	ATomo Ribbon Imaging	DAPI	DAPI-2	Ex10-R55_DAPI-2	Ex10-R55_DAPI-2.zip	FigShare	1136081	http://dx.doi.org/10.6084/m9.figshare.1136081_D183	ATomo Image Processing and Reconstruction	Ex10-R55 25x DAPI-YFP-Composite Max-Projection.tif	FigShare	1183512	http://dx.doi.org/10.6084/m9.figshare.1183512
Ex10-R55	ATomo Ribbon Imaging	DAPI	DAPI-3	Ex10-R55_DAPI-3	Ex10-R55_DAPI-3.zip	FigShare	1136081	http://dx.doi.org/10.6084/m9.figshare.1136081_D203	ATomo Image Processing and Reconstruction	Ex10-R55 25x DAPI-YFP-Composite Max-Projection.tif	FigShare	1183512	http://dx.doi.org/10.6084/m9.figshare.1183512
Ex10-R55	ATomo Ribbon Imaging	DAPI	DAPI-4	Ex10-R55_DAPI-4	Ex10-R55_DAPI-4.zip	FigShare	1136081	http://dx.doi.org/10.6084/m9.figshare.1136081_D189	ATomo Image Processing and Reconstruction	Ex10-R55 25x DAPI-YFP-Composite Max-Projection.tif	FigShare	1183512	http://dx.doi.org/10.6084/m9.figshare.1183512
Ex10-R55	ATomo Ribbon Imaging	DAPI	DAPI-5	Ex10-R55_DAPI-5	Ex10-R55_DAPI-5.zip	FigShare	1136081	http://dx.doi.org/10.6084/m9.figshare.1136081_D188	ATomo Image Processing and Reconstruction	Ex10-R55 25x DAPI-YFP-Composite Max-Projection.tif	FigShare	1183512	http://dx.doi.org/10.6084/m9.figshare.1183512
Ex10-R55	ATomo Ribbon Imaging	DAPI	DAPI-6	Ex10-R55_DAPI-6	Ex10-R55_DAPI-6.zip	FigShare	1136081	http://dx.doi.org/10.6084/m9.figshare.1136081_D180	ATomo Image Processing and Reconstruction	Ex10-R55 25x DAPI-YFP-Composite Max-Projection.tif	FigShare	1183512	http://dx.doi.org/10.6084/m9.figshare.1183512
Ex10-R55	ATomo Ribbon Imaging	DAPI	DAPI-7	Ex10-R55_DAPI-7	Ex10-R55_DAPI-7.zip	FigShare	1136081	http://dx.doi.org/10.6084/m9.figshare.1136081_D182	ATomo Image Processing and Reconstruction	Ex10-R55 25x DAPI-YFP-Composite Max-Projection.tif	FigShare	1183512	http://dx.doi.org/10.6084/m9.figshare.1183512
Ex10-R55	ATomo Ribbon Imaging	DAPI	DAPI-8	Ex10-R55_DAPI-8	Ex10-R55_DAPI-8.zip	FigShare	1136081	http://dx.doi.org/10.6084/m9.figshare.1136081_D204	ATomo Image Processing and Reconstruction	Ex10-R55 25x DAPI-YFP-Composite Max-Projection.tif	FigShare	1183512	http://dx.doi.org/10.6084/m9.figshare.1183512
Ex10-R55	ATomo Ribbon Imaging	GABAARa1	GABAARa1-7	Ex10-R55_GABAARa1-7	Ex10-R55_GABAARa1-7.zip	FigShare	1136081	http://dx.doi.org/10.6084/m9.figshare.1136081_D202
Ex10-R55	ATomo Ribbon Imaging	GAD2	GAD2-3	Ex10-R55_GAD2-3	Ex10-R55_GAD2-3.zip	FigShare	1136081	http://dx.doi.org/10.6084/m9.figshare.1136081_D208
Ex10-R55	ATomo Ribbon Imaging	Gephyrin	Gephyrin-2	Ex10-R55_Gephyrin-2	Ex10-R55_Gephyrin-2.zip	FigShare	1136081	http://dx.doi.org/10.6084/m9.figshare.1136081_D187
Ex10-R55	ATomo Ribbon Imaging	GFP	GFP-4	Ex10-R55_GFP-4	Ex10-R55_GFP-4.zip	FigShare	1136081	http://dx.doi.org/10.6084/m9.figshare.1136081_D181
Ex10-R55	ATomo Ribbon Imaging	GluR1	GluR1-4	Ex10-R55_GluR1-4	Ex10-R55_GluR1-4.zip	FigShare	1136081	http://dx.doi.org/10.6084/m9.figshare.1136081_D200
Ex10-R55	ATomo Ribbon Imaging	GluR2	GluR2-8	Ex10-R55_GluR2-8	Ex10-R55_GluR2-8.zip	FigShare	1136081	http://dx.doi.org/10.6084/m9.figshare.1136081_D194
Ex10-R55	ATomo Ribbon Imaging	GluR4	GluR4-8	Ex10-R55_GluR4-8	Ex10-R55_GluR4-8.zip	FigShare	1136081	http://dx.doi.org/10.6084/m9.figshare.1136081_D192
Ex10-R55	ATomo Ribbon Imaging	NR2A	NR2A-1	Ex10-R55_NR2A-1	Ex10-R55_NR2A-1.zip	FigShare	1136081	http://dx.doi.org/10.6084/m9.figshare.1136081_D196
Ex10-R55	ATomo Ribbon Imaging	NR2B	NR2B-3	Ex10-R55_NR2B-3	Ex10-R55_NR2B-3.zip	FigShare	1136081	http://dx.doi.org/10.6084/m9.figshare.1136081_D207
Ex10-R55	ATomo Ribbon Imaging	PSD95	PSD95-1	Ex10-R55_PSD95-1	Ex10-R55_PSD95-1.zip	FigShare	1136081	http://dx.doi.org/10.6084/m9.figshare.1136081_D185
Ex10-R55	ATomo Ribbon Imaging	PV25	PV25-5	Ex10-R55_PV25-5	Ex10-R55_PV25-5.zip	FigShare	1136081	http://dx.doi.org/10.6084/m9.figshare.1136081_D186
Ex10-R55	ATomo Ribbon Imaging	Synapsin1	Synapsin1-2	Ex10-R55_Synapsin1-2	Ex10-R55_Synapsin1-2.zip	FigShare	1136081	http://dx.doi.org/10.6084/m9.figshare.1136081_D198
Ex10-R55	ATomo Ribbon Imaging	Synaptopodin	Synaptopodin-6	Ex10-R55_Synaptopodin-6	Ex10-R55_Synaptopodin-6.zip	FigShare	1136081	http://dx.doi.org/10.6084/m9.figshare.1136081_D197
Ex10-R55	ATomo Ribbon Imaging	vGAT	vGAT-4	Ex10-R55_vGAT-4	Ex10-R55_vGAT-4.zip	FigShare	1136081	http://dx.doi.org/10.6084/m9.figshare.1136081_D191
Ex10-R55	ATomo Ribbon Imaging	vGAT	vGAT-5	Ex10-R55_vGAT-5	Ex10-R55_vGAT-5.zip	FigShare	1136081	http://dx.doi.org/10.6084/m9.figshare.1136081_D195
Ex10-R55	ATomo Ribbon Imaging	vGAT	vGAT-6	Ex10-R55_vGAT-6	Ex10-R55_vGAT-6.zip	FigShare	1136081	http://dx.doi.org/10.6084/m9.figshare.1136081_D190
Ex10-R55	ATomo Ribbon Imaging	vGluT1	vGluT1-3	Ex10-R55_vGluT1-3	Ex10-R55_vGluT1-3.zip	FigShare	1136081	http://dx.doi.org/10.6084/m9.figshare.1136081_D184
Ex10-R55	ATomo Ribbon Imaging	vGluT2	vGluT2-2	Ex10-R55_vGluT2-2	Ex10-R55_vGluT2-2.zip	FigShare	1136081	http://dx.doi.org/10.6084/m9.figshare.1136081_D206
Ex10-R55	ATomo Ribbon Imaging	YFP	YFP-1	Ex10-R55_YFP-1	Ex10-R55_YFP-1.zip	FigShare	1136081	http://dx.doi.org/10.6084/m9.figshare.1136081_D205
Ex12-R75	ATomo Ribbon Imaging	DAPI	DAPI-1	Ex12-R75_DAPI-1	Ex12-R75_DAPI-1.zip	FigShare	1136081	http://dx.doi.org/10.6084/m9.figshare.1136081_D222	ATomo Image Processing and Reconstruction	Ex12-R75 25x DAPI-YFP-Composite STD-Projection.tif	FigShare	1183512	http://dx.doi.org/10.6084/m9.figshare.1183512
Ex12-R75	ATomo Ribbon Imaging	DAPI	DAPI-2	Ex12-R75_DAPI-2	Ex12-R75_DAPI-2.zip	FigShare	1136081	http://dx.doi.org/10.6084/m9.figshare.1136081_D210	ATomo Image Processing and Reconstruction	Ex12-R75 25x DAPI-YFP-Composite STD-Projection.tif	FigShare	1183512	http://dx.doi.org/10.6084/m9.figshare.1183512
Ex12-R75	ATomo Ribbon Imaging	DAPI	DAPI-3	Ex12-R75_DAPI-3	Ex12-R75_DAPI-3.zip	FigShare	1136081	http://dx.doi.org/10.6084/m9.figshare.1136081_D225	ATomo Image Processing and Reconstruction	Ex12-R75 25x DAPI-YFP-Composite STD-Projection.tif	FigShare	1183512	http://dx.doi.org/10.6084/m9.figshare.1183512
Ex12-R75	ATomo Ribbon Imaging	DAPI	DAPI-4	Ex12-R75_DAPI-4	Ex12-R75_DAPI-4.zip	FigShare	1136081	http://dx.doi.org/10.6084/m9.figshare.1136081_D216	ATomo Image Processing and Reconstruction	Ex12-R75 25x DAPI-YFP-Composite STD-Projection.tif	FigShare	1183512	http://dx.doi.org/10.6084/m9.figshare.1183512
Ex12-R75	ATomo Ribbon Imaging	DAPI	DAPI-5	Ex12-R75_DAPI-5	Ex12-R75_DAPI-5.zip	FigShare	1136081	http://dx.doi.org/10.6084/m9.figshare.1136081_D215	ATomo Image Processing and Reconstruction	Ex12-R75 25x DAPI-YFP-Composite STD-Projection.tif	FigShare	1183512	http://dx.doi.org/10.6084/m9.figshare.1183512
Ex12-R75	ATomo Ribbon Imaging	DAPI	DAPI-6	Ex12-R75_DAPI-6	Ex12-R75_DAPI-6.zip	FigShare	1136081	http://dx.doi.org/10.6084/m9.figshare.1136081_D209	ATomo Image Processing and Reconstruction	Ex12-R75 25x DAPI-YFP-Composite STD-Projection.tif	FigShare	1183512	http://dx.doi.org/10.6084/m9.figshare.1183512
Ex12-R75	ATomo Ribbon Imaging	GABAARa1	GABAARa1-6	Ex12-R75_GABAARa1-6	Ex12-R75_GABAARa1-6.zip	FigShare	1136081	http://dx.doi.org/10.6084/m9.figshare.1136081_D226
Ex12-R75	ATomo Ribbon Imaging	GAD2	GAD2-3	Ex12-R75_GAD2-3	Ex12-R75_GAD2-3.zip	FigShare	1136081	http://dx.doi.org/10.6084/m9.figshare.1136081_D229
Ex12-R75	ATomo Ribbon Imaging	Gephyrin	Gephyrin-2	Ex12-R75_Gephyrin-2	Ex12-R75_Gephyrin-2.zip	FigShare	1136081	http://dx.doi.org/10.6084/m9.figshare.1136081_D214
Ex12-R75	ATomo Ribbon Imaging	GluR1	GluR1-4	Ex12-R75_GluR1-4	Ex12-R75_GluR1-4.zip	FigShare	1136081	http://dx.doi.org/10.6084/m9.figshare.1136081_D223
Ex12-R75	ATomo Ribbon Imaging	GluR2	GluR2-5	Ex12-R75_GluR2-5	Ex12-R75_GluR2-5.zip	FigShare	1136081	http://dx.doi.org/10.6084/m9.figshare.1136081_D217
Ex12-R75	ATomo Ribbon Imaging	NR2A	NR2A-1	Ex12-R75_NR2A-1	Ex12-R75_NR2A-1.zip	FigShare	1136081	http://dx.doi.org/10.6084/m9.figshare.1136081_D218
Ex12-R75	ATomo Ribbon Imaging	NR2B	NR2B-4	Ex12-R75_NR2B-4	Ex12-R75_NR2B-4.zip	FigShare	1136081	http://dx.doi.org/10.6084/m9.figshare.1136081_D220
Ex12-R75	ATomo Ribbon Imaging	PSD95	PSD95-1	Ex12-R75_PSD95-1	Ex12-R75_PSD95-1.zip	FigShare	1136081	http://dx.doi.org/10.6084/m9.figshare.1136081_D213
Ex12-R75	ATomo Ribbon Imaging	PV	PV-5	Ex12-R75_PV-5	Ex12-R75_PV-5.zip	FigShare	1136081	http://dx.doi.org/10.6084/m9.figshare.1136081_D211
Ex12-R75	ATomo Ribbon Imaging	Synapsin1	Synapsin1-2	Ex12-R75_Synapsin1-2	Ex12-R75_Synapsin1-2.zip	FigShare	1136081	http://dx.doi.org/10.6084/m9.figshare.1136081_D221
Ex12-R75	ATomo Ribbon Imaging	Synaptopodin	Synaptopodin-6	Ex12-R75_Synaptopodin-6	Ex12-R75_Synaptopodin-6.zip	FigShare	1136081	http://dx.doi.org/10.6084/m9.figshare.1136081_D219
Ex12-R75	ATomo Ribbon Imaging	vGAT	vGAT-3	Ex12-R75_vGAT-3	Ex12-R75_vGAT-3.zip	FigShare	1136081	http://dx.doi.org/10.6084/m9.figshare.1136081_D224
Ex12-R75	ATomo Ribbon Imaging	vGluT1	vGluT1-3	Ex12-R75_vGluT1-3	Ex12-R75_vGluT1-3.zip	FigShare	1136081	http://dx.doi.org/10.6084/m9.figshare.1136081_D212
Ex12-R75	ATomo Ribbon Imaging	vGluT2	vGluT2-2	Ex12-R75_vGluT2-2	Ex12-R75_vGluT2-2.zip	FigShare	1136081	http://dx.doi.org/10.6084/m9.figshare.1136081_D228
Ex12-R75	ATomo Ribbon Imaging	YFP	YFP-1	Ex12-R75_YFP-1	Ex12-R75_YFP-1.zip	FigShare	1136081	http://dx.doi.org/10.6084/m9.figshare.1136081_D227
Ex12-R76	ATomo Ribbon Imaging	DAPI	DAPI-1	Ex12-R76_DAPI-1	Ex12-R76_DAPI-1.zip	FigShare	1136081	http://dx.doi.org/10.6084/m9.figshare.1136081_D242	ATomo Image Processing and Reconstruction	Ex12-R76 25x DAPI-YFP-Composite STD-Projection.tif	FigShare	1183512	http://dx.doi.org/10.6084/m9.figshare.1183512
Ex12-R76	ATomo Ribbon Imaging	DAPI	DAPI-2	Ex12-R76_DAPI-2	Ex12-R76_DAPI-2.zip	FigShare	1136081	http://dx.doi.org/10.6084/m9.figshare.1136081_D231	ATomo Image Processing and Reconstruction	Ex12-R76 25x DAPI-YFP-Composite STD-Projection.tif	FigShare	1183512	http://dx.doi.org/10.6084/m9.figshare.1183512
Ex12-R76	ATomo Ribbon Imaging	DAPI	DAPI-3	Ex12-R76_DAPI-3	Ex12-R76_DAPI-3.zip	FigShare	1136081	http://dx.doi.org/10.6084/m9.figshare.1136081_D245	ATomo Image Processing and Reconstruction	Ex12-R76 25x DAPI-YFP-Composite STD-Projection.tif	FigShare	1183512	http://dx.doi.org/10.6084/m9.figshare.1183512
Ex12-R76	ATomo Ribbon Imaging	DAPI	DAPI-4	Ex12-R76_DAPI-4	Ex12-R76_DAPI-4.zip	FigShare	1136081	http://dx.doi.org/10.6084/m9.figshare.1136081_D299	ATomo Image Processing and Reconstruction	Ex12-R76 25x DAPI-YFP-Composite STD-Projection.tif	FigShare	1183512	http://dx.doi.org/10.6084/m9.figshare.1183512
Ex12-R76	ATomo Ribbon Imaging	DAPI	DAPI-5	Ex12-R76_DAPI-5	Ex12-R76_DAPI-5.zip	FigShare	1136081	http://dx.doi.org/10.6084/m9.figshare.1136081_D236	ATomo Image Processing and Reconstruction	Ex12-R76 25x DAPI-YFP-Composite STD-Projection.tif	FigShare	1183512	http://dx.doi.org/10.6084/m9.figshare.1183512
Ex12-R76	ATomo Ribbon Imaging	DAPI	DAPI-6	Ex12-R76_DAPI-6	Ex12-R76_DAPI-6.zip	FigShare	1136081	http://dx.doi.org/10.6084/m9.figshare.1136081_D230	ATomo Image Processing and Reconstruction	Ex12-R76 25x DAPI-YFP-Composite STD-Projection.tif	FigShare	1183512	http://dx.doi.org/10.6084/m9.figshare.1183512
Ex12-R76	ATomo Ribbon Imaging	GABAARa1	GABAARa1-6	Ex12-R76_GABAARa1-6	Ex12-R76_GABAARa1-6.zip	FigShare	1136081	http://dx.doi.org/10.6084/m9.figshare.1136081_D246
Ex12-R76	ATomo Ribbon Imaging	GAD2	GAD2-3	Ex12-R76_GAD2-3	Ex12-R76_GAD2-3.zip	FigShare	1136081	http://dx.doi.org/10.6084/m9.figshare.1136081_D249
Ex12-R76	ATomo Ribbon Imaging	Gephyrin	Gephyrin-2	Ex12-R76_Gephyrin-2	Ex12-R76_Gephyrin-2.zip	FigShare	1136081	http://dx.doi.org/10.6084/m9.figshare.1136081_D235
Ex12-R76	ATomo Ribbon Imaging	GluR1	GluR1-4	Ex12-R76_GluR1-4	Ex12-R76_GluR1-4.zip	FigShare	1136081	http://dx.doi.org/10.6084/m9.figshare.1136081_D243
Ex12-R76	ATomo Ribbon Imaging	GluR2	GluR2-5	Ex12-R76_GluR2-5	Ex12-R76_GluR2-5.zip	FigShare	1136081	http://dx.doi.org/10.6084/m9.figshare.1136081_D237
Ex12-R76	ATomo Ribbon Imaging	NR2A	NR2A-1	Ex12-R76_NR2A-1	Ex12-R76_NR2A-1.zip	FigShare	1136081	http://dx.doi.org/10.6084/m9.figshare.1136081_D238
Ex12-R76	ATomo Ribbon Imaging	NR2B	NR2B-4	Ex12-R76_NR2B-4	Ex12-R76_NR2B-4.zip	FigShare	1136081	http://dx.doi.org/10.6084/m9.figshare.1136081_D240
Ex12-R76	ATomo Ribbon Imaging	PSD95	PSD95-1	Ex12-R76_PSD95-1	Ex12-R76_PSD95-1.zip	FigShare	1136081	http://dx.doi.org/10.6084/m9.figshare.1136081_D234
Ex12-R76	ATomo Ribbon Imaging	PV	PV-5	Ex12-R76_PV-5	Ex12-R76_PV-5.zip	FigShare	1136081	http://dx.doi.org/10.6084/m9.figshare.1136081_D232
Ex12-R76	ATomo Ribbon Imaging	Synapsin1	Synapsin1-2	Ex12-R76_Synapsin1-2	Ex12-R76_Synapsin1-2.zip	FigShare	1136081	http://dx.doi.org/10.6084/m9.figshare.1136081_D241
Ex12-R76	ATomo Ribbon Imaging	Synaptopodin	Synaptopodin-6	Ex12-R76_Synaptopodin-6	Ex12-R76_Synaptopodin-6.zip	FigShare	1136081	http://dx.doi.org/10.6084/m9.figshare.1136081_D239
Ex12-R76	ATomo Ribbon Imaging	vGAT	vGAT-3	Ex12-R76_vGAT-3	Ex12-R76_vGAT-3.zip	FigShare	1136081	http://dx.doi.org/10.6084/m9.figshare.1136081_D244
Ex12-R76	ATomo Ribbon Imaging	vGluT1	vGluT1-3	Ex12-R76_vGluT1-3	Ex12-R76_vGluT1-3.zip	FigShare	1136081	http://dx.doi.org/10.6084/m9.figshare.1136081_D233
Ex12-R76	ATomo Ribbon Imaging	vGluT2	vGluT2-2	Ex12-R76_vGluT2-2	Ex12-R76_vGluT2-2.zip	FigShare	1136081	http://dx.doi.org/10.6084/m9.figshare.1136081_D248
Ex12-R76	ATomo Ribbon Imaging	YFP	YFP-1	Ex12-R76_YFP-1	Ex12-R76_YFP-1.zip	FigShare	1136081	http://dx.doi.org/10.6084/m9.figshare.1136081_D247
Ex13-R51	ATomo Ribbon Imaging	DAPI	DAPI-1	Ex13-R51_DAPI-1	Ex13-R51_DAPI-1.zip	FigShare	1136081	http://dx.doi.org/10.6084/m9.figshare.1136081_D264	ATomo Image Processing and Reconstruction	Ex13-R51 25x DAPI-YFP-Composite STD-Projection.tif	FigShare	1183512	http://dx.doi.org/10.6084/m9.figshare.1183512
Ex13-R51	ATomo Ribbon Imaging	DAPI	DAPI-2	Ex13-R51_DAPI-2	Ex13-R51_DAPI-2.zip	FigShare	1136081	http://dx.doi.org/10.6084/m9.figshare.1136081_D252	ATomo Image Processing and Reconstruction	Ex13-R51 25x DAPI-YFP-Composite STD-Projection.tif	FigShare	1183512	http://dx.doi.org/10.6084/m9.figshare.1183512
Ex13-R51	ATomo Ribbon Imaging	DAPI	DAPI-3	Ex13-R51_DAPI-3	Ex13-R51_DAPI-3.zip	FigShare	1136081	http://dx.doi.org/10.6084/m9.figshare.1136081_D267	ATomo Image Processing and Reconstruction	Ex13-R51 25x DAPI-YFP-Composite STD-Projection.tif	FigShare	1183512	http://dx.doi.org/10.6084/m9.figshare.1183512
Ex13-R51	ATomo Ribbon Imaging	DAPI	DAPI-4	Ex13-R51_DAPI-4	Ex13-R51_DAPI-4.zip	FigShare	1136081	http://dx.doi.org/10.6084/m9.figshare.1136081_D258	ATomo Image Processing and Reconstruction	Ex13-R51 25x DAPI-YFP-Composite STD-Projection.tif	FigShare	1183512	http://dx.doi.org/10.6084/m9.figshare.1183512
Ex13-R51	ATomo Ribbon Imaging	DAPI	DAPI-5	Ex13-R51_DAPI-5	Ex13-R51_DAPI-5.zip	FigShare	1136081	http://dx.doi.org/10.6084/m9.figshare.1136081_D257	ATomo Image Processing and Reconstruction	Ex13-R51 25x DAPI-YFP-Composite STD-Projection.tif	FigShare	1183512	http://dx.doi.org/10.6084/m9.figshare.1183512
Ex13-R51	ATomo Ribbon Imaging	DAPI	DAPI-6	Ex13-R51_DAPI-6	Ex13-R51_DAPI-6.zip	FigShare	1136081	http://dx.doi.org/10.6084/m9.figshare.1136081_D250	ATomo Image Processing and Reconstruction	Ex13-R51 25x DAPI-YFP-Composite STD-Projection.tif	FigShare	1183512	http://dx.doi.org/10.6084/m9.figshare.1183512
Ex13-R51	ATomo Ribbon Imaging	GABAARa1	GABAARa1-6	Ex13-R51_GABAARa1-6	Ex13-R51_GABAARa1-6.zip	FigShare	1136081	http://dx.doi.org/10.6084/m9.figshare.1136081_D268
Ex13-R51	ATomo Ribbon Imaging	GAD2	GAD2-3	Ex13-R51_GAD2-3	Ex13-R51_GAD2-3.zip	FigShare	1136081	http://dx.doi.org/10.6084/m9.figshare.1136081_D270
Ex13-R51	ATomo Ribbon Imaging	Gephyrin	Gephyrin-2	Ex13-R51_Gephyrin-2	Ex13-R51_Gephyrin-2.zip	FigShare	1136081	http://dx.doi.org/10.6084/m9.figshare.1136081_D256
Ex13-R51	ATomo Ribbon Imaging	GFP	GFP-4	Ex13-R51_GFP-4	Ex13-R51_GFP-4.zip	FigShare	1136081	http://dx.doi.org/10.6084/m9.figshare.1136081_D251
Ex13-R51	ATomo Ribbon Imaging	GluR1	GluR1-4	Ex13-R51_GluR1-4	Ex13-R51_GluR1-4.zip	FigShare	1136081	http://dx.doi.org/10.6084/m9.figshare.1136081_D265
Ex13-R51	ATomo Ribbon Imaging	GluR2	GluR2-5	Ex13-R51_GluR2-5	Ex13-R51_GluR2-5.zip	FigShare	1136081	http://dx.doi.org/10.6084/m9.figshare.1136081_D259
Ex13-R51	ATomo Ribbon Imaging	NR2A	NR2A-1	Ex13-R51_NR2A-1	Ex13-R51_NR2A-1.zip	FigShare	1136081	http://dx.doi.org/10.6084/m9.figshare.1136081_D260
Ex13-R51	ATomo Ribbon Imaging	NR2B	NR2B-4	Ex13-R51_NR2B-4	Ex13-R51_NR2B-4.zip	FigShare	1136081	http://dx.doi.org/10.6084/m9.figshare.1136081_D262
Ex13-R51	ATomo Ribbon Imaging	PSD95	PSD95-1	Ex13-R51_PSD95-1	Ex13-R51_PSD95-1.zip	FigShare	1136081	http://dx.doi.org/10.6084/m9.figshare.1136081_D254
Ex13-R51	ATomo Ribbon Imaging	PV25	PV25-5	Ex13-R51_PV25-5	Ex13-R51_PV25-5.zip	FigShare	1136081	http://dx.doi.org/10.6084/m9.figshare.1136081_D255
Ex13-R51	ATomo Ribbon Imaging	Synapsin1	Synapsin1-2	Ex13-R51_Synapsin1-2	Ex13-R51_Synapsin1-2.zip	FigShare	1136081	http://dx.doi.org/10.6084/m9.figshare.1136081_D263
Ex13-R51	ATomo Ribbon Imaging	Synaptopodin	Synaptopodin-6	Ex13-R51_Synaptopodin-6	Ex13-R51_Synaptopodin-6.zip	FigShare	1136081	http://dx.doi.org/10.6084/m9.figshare.1136081_D261
Ex13-R51	ATomo Ribbon Imaging	vGAT	vGAT-3	Ex13-R51_vGAT-3	Ex13-R51_vGAT-3.zip	FigShare	1136081	http://dx.doi.org/10.6084/m9.figshare.1136081_D266
Ex13-R51	ATomo Ribbon Imaging	vGluT1	vGluT1-3	Ex13-R51_vGluT1-3	Ex13-R51_vGluT1-3.zip	FigShare	1136081	http://dx.doi.org/10.6084/m9.figshare.1136081_D253
Ex13-R51	ATomo Ribbon Imaging	vGluT2	vGluT2-2	Ex13-R51_vGluT2-2	Ex13-R51_vGluT2-2.zip	FigShare	1136081	http://dx.doi.org/10.6084/m9.figshare.1136081_D269
Ex14-R58	ATomo Ribbon Imaging	Arc	Arc-7	Ex14-R58_Arc-7	Ex14-R58_Arc-7.zip	FigShare	1136081	http://dx.doi.org/10.6084/m9.figshare.1136081_D275
Ex14-R58	ATomo Ribbon Imaging	CB	CB-6	Ex14-R58_CB-6	Ex14-R58_CB-6.zip	FigShare	1136081	http://dx.doi.org/10.6084/m9.figshare.1136081_D272
Ex14-R58	ATomo Ribbon Imaging	DAPI	DAPI-1	Ex14-R58_DAPI-1	Ex14-R58_DAPI-1.zip	FigShare	1136081	http://dx.doi.org/10.6084/m9.figshare.1136081_D290	ATomo Image Processing and Reconstruction	Ex14-R58 25x DAPI-YFP-Composite STD-Projection.tif	FigShare	1183512	http://dx.doi.org/10.6084/m9.figshare.1183512
Ex14-R58	ATomo Ribbon Imaging	DAPI	DAPI-2	Ex14-R58_DAPI-2	Ex14-R58_DAPI-2.zip	FigShare	1136081	http://dx.doi.org/10.6084/m9.figshare.1136081_D274	ATomo Image Processing and Reconstruction	Ex14-R58 25x DAPI-YFP-Composite STD-Projection.tif	FigShare	1183512	http://dx.doi.org/10.6084/m9.figshare.1183512
Ex14-R58	ATomo Ribbon Imaging	DAPI	DAPI-3	Ex14-R58_DAPI-3	Ex14-R58_DAPI-3.zip	FigShare	1136081	http://dx.doi.org/10.6084/m9.figshare.1136081_D293	ATomo Image Processing and Reconstruction	Ex14-R58 25x DAPI-YFP-Composite STD-Projection.tif	FigShare	1183512	http://dx.doi.org/10.6084/m9.figshare.1183512
Ex14-R58	ATomo Ribbon Imaging	DAPI	DAPI-4	Ex14-R58_DAPI-4	Ex14-R58_DAPI-4.zip	FigShare	1136081	http://dx.doi.org/10.6084/m9.figshare.1136081_D284	ATomo Image Processing and Reconstruction	Ex14-R58 25x DAPI-YFP-Composite STD-Projection.tif	FigShare	1183512	http://dx.doi.org/10.6084/m9.figshare.1183512
Ex14-R58	ATomo Ribbon Imaging	DAPI	DAPI-5	Ex14-R58_DAPI-5	Ex14-R58_DAPI-5.zip	FigShare	1136081	http://dx.doi.org/10.6084/m9.figshare.1136081_D282	ATomo Image Processing and Reconstruction	Ex14-R58 25x DAPI-YFP-Composite STD-Projection.tif	FigShare	1183512	http://dx.doi.org/10.6084/m9.figshare.1183512
Ex14-R58	ATomo Ribbon Imaging	DAPI	DAPI-6	Ex14-R58_DAPI-6	Ex14-R58_DAPI-6.zip	FigShare	1136081	http://dx.doi.org/10.6084/m9.figshare.1136081_D271	ATomo Image Processing and Reconstruction	Ex14-R58 25x DAPI-YFP-Composite STD-Projection.tif	FigShare	1183512	http://dx.doi.org/10.6084/m9.figshare.1183512
Ex14-R58	ATomo Ribbon Imaging	DAPI	DAPI-7	Ex14-R58_DAPI-7	Ex14-R58_DAPI-7.zip	FigShare	1136081	http://dx.doi.org/10.6084/m9.figshare.1136081_D273	ATomo Image Processing and Reconstruction	Ex14-R58 25x DAPI-YFP-Composite STD-Projection.tif	FigShare	1183512	http://dx.doi.org/10.6084/m9.figshare.1183512
Ex14-R58	ATomo Ribbon Imaging	GABAARa1	GABAARa1-6	Ex14-R58_GABAARa1-6	Ex14-R58_GABAARa1-6.zip	FigShare	1136081	http://dx.doi.org/10.6084/m9.figshare.1136081_D294
Ex14-R58	ATomo Ribbon Imaging	gActin	gActin-7	Ex14-R58_gActin-7	Ex14-R58_gActin-7.zip	FigShare	1136081	http://dx.doi.org/10.6084/m9.figshare.1136081_D276
Ex14-R58	ATomo Ribbon Imaging	GAD2	GAD2-3	Ex14-R58_GAD2-3	Ex14-R58_GAD2-3.zip	FigShare	1136081	http://dx.doi.org/10.6084/m9.figshare.1136081_D298
Ex14-R58	ATomo Ribbon Imaging	Gephyrin	Gephyrin-2	Ex14-R58_Gephyrin-2	Ex14-R58_Gephyrin-2.zip	FigShare	1136081	http://dx.doi.org/10.6084/m9.figshare.1136081_D280
Ex14-R58	ATomo Ribbon Imaging	GFP	GFP-5	Ex14-R58_GFP-5	Ex14-R58_GFP-5.zip	FigShare	1136081	http://dx.doi.org/10.6084/m9.figshare.1136081_D292
Ex14-R58	ATomo Ribbon Imaging	GluR1	GluR1-4	Ex14-R58_GluR1-4	Ex14-R58_GluR1-4.zip	FigShare	1136081	http://dx.doi.org/10.6084/m9.figshare.1136081_D291
Ex14-R58	ATomo Ribbon Imaging	GluR2	GluR2-5	Ex14-R58_GluR2-5	Ex14-R58_GluR2-5.zip	FigShare	1136081	http://dx.doi.org/10.6084/m9.figshare.1136081_D285
Ex14-R58	ATomo Ribbon Imaging	NR2A	NR2A-1	Ex14-R58_NR2A-1	Ex14-R58_NR2A-1.zip	FigShare	1136081	http://dx.doi.org/10.6084/m9.figshare.1136081_D287
Ex14-R58	ATomo Ribbon Imaging	NR2B	NR2B-3	Ex14-R58_NR2B-3	Ex14-R58_NR2B-3.zip	FigShare	1136081	http://dx.doi.org/10.6084/m9.figshare.1136081_D297
Ex14-R58	ATomo Ribbon Imaging	PSD95	PSD95-1	Ex14-R58_PSD95-1	Ex14-R58_PSD95-1.zip	FigShare	1136081	http://dx.doi.org/10.6084/m9.figshare.1136081_D278
Ex14-R58	ATomo Ribbon Imaging	PV25	PV25-5	Ex14-R58_PV25-5	Ex14-R58_PV25-5.zip	FigShare	1136081	http://dx.doi.org/10.6084/m9.figshare.1136081_D279
Ex14-R58	ATomo Ribbon Imaging	Synapsin1	Synapsin1-2	Ex14-R58_Synapsin1-2	Ex14-R58_Synapsin1-2.zip	FigShare	1136081	http://dx.doi.org/10.6084/m9.figshare.1136081_D289
Ex14-R58	ATomo Ribbon Imaging	Synaptopodin	Synaptopodin-7	Ex14-R58_Synaptopodin-7	Ex14-R58_Synaptopodin-7.zip	FigShare	1136081	http://dx.doi.org/10.6084/m9.figshare.1136081_D277
Ex14-R58	ATomo Ribbon Imaging	vGAT	vGAT-4	Ex14-R58_vGAT-4	Ex14-R58_vGAT-4.zip	FigShare	1136081	http://dx.doi.org/10.6084/m9.figshare.1136081_D286
Ex14-R58	ATomo Ribbon Imaging	vGluT1	vGluT1-4	Ex14-R58_vGluT1-4	Ex14-R58_vGluT1-4.zip	FigShare	1136081	http://dx.doi.org/10.6084/m9.figshare.1136081_D283
Ex14-R58	ATomo Ribbon Imaging	vGluT1	vGluT1-6	Ex14-R58_vGluT1-6	Ex14-R58_vGluT1-6.zip	FigShare	1136081	http://dx.doi.org/10.6084/m9.figshare.1136081_D288
Ex14-R58	ATomo Ribbon Imaging	vGluT2	vGluT2-2	Ex14-R58_vGluT2-2	Ex14-R58_vGluT2-2.zip	FigShare	1136081	http://dx.doi.org/10.6084/m9.figshare.1136081_D296
Ex14-R58	ATomo Ribbon Imaging	vGluT2	vGluT2-3	Ex14-R58_vGluT2-3	Ex14-R58_vGluT2-3.zip	FigShare	1136081	http://dx.doi.org/10.6084/m9.figshare.1136081_D281
Ex14-R58	ATomo Ribbon Imaging	YFP	YFP-1	Ex14-R58_YFP-1	Ex14-R58_YFP-1.zip	FigShare	1136081	http://dx.doi.org/10.6084/m9.figshare.1136081_D295
Ex3-R43_C1	ATomo Ribbon Imaging	Arc	Arc-3	Ex3-R43_C1_Arc-3	Ex3-R43_C1_Arc-3.zip	FigShare	1136081	http://dx.doi.org/10.6084/m9.figshare.1136081_D132
Ex3-R43_C1	ATomo Ribbon Imaging	DAPI	DAPI-1	Ex3-R43_C1_DAPI-1	Ex3-R43_C1_DAPI-1.zip	FigShare	1136081	http://dx.doi.org/10.6084/m9.figshare.1136081_D130	ATomo Image Processing and Reconstruction	Ex3-R43 25x DAPI-YFP-Composite STD-Projection.tif	FigShare	1183512	http://dx.doi.org/10.6084/m9.figshare.1183512
Ex3-R43_C1	ATomo Ribbon Imaging	DAPI	DAPI-2	Ex3-R43_C1_DAPI-2	Ex3-R43_C1_DAPI-2.zip	FigShare	1136081	http://dx.doi.org/10.6084/m9.figshare.1136081_D116	ATomo Image Processing and Reconstruction	Ex3-R43 25x DAPI-YFP-Composite STD-Projection.tif	FigShare	1183512	http://dx.doi.org/10.6084/m9.figshare.1183512
Ex3-R43_C1	ATomo Ribbon Imaging	DAPI	DAPI-3	Ex3-R43_C1_DAPI-3	Ex3-R43_C1_DAPI-3.zip	FigShare	1136081	http://dx.doi.org/10.6084/m9.figshare.1136081_D134	ATomo Image Processing and Reconstruction	Ex3-R43 25x DAPI-YFP-Composite STD-Projection.tif	FigShare	1183512	http://dx.doi.org/10.6084/m9.figshare.1183512
Ex3-R43_C1	ATomo Ribbon Imaging	DAPI	DAPI-4	Ex3-R43_C1_DAPI-4	Ex3-R43_C1_DAPI-4.zip	FigShare	1136081	http://dx.doi.org/10.6084/m9.figshare.1136081_D126	ATomo Image Processing and Reconstruction	Ex3-R43 25x DAPI-YFP-Composite STD-Projection.tif	FigShare	1183512	http://dx.doi.org/10.6084/m9.figshare.1183512
Ex3-R43_C1	ATomo Ribbon Imaging	DAPI	DAPI-6	Ex3-R43_C1_DAPI-6	Ex3-R43_C1_DAPI-6.zip	FigShare	1136081	http://dx.doi.org/10.6084/m9.figshare.1136081_D112	ATomo Image Processing and Reconstruction	Ex3-R43 25x DAPI-YFP-Composite STD-Projection.tif	FigShare	1183512	http://dx.doi.org/10.6084/m9.figshare.1183512
Ex3-R43_C1	ATomo Ribbon Imaging	DAPI	DAPI-7	Ex3-R43_C1_DAPI-7	Ex3-R43_C1_DAPI-7.zip	FigShare	1136081	http://dx.doi.org/10.6084/m9.figshare.1136081_D114	ATomo Image Processing and Reconstruction	Ex3-R43 25x DAPI-YFP-Composite STD-Projection.tif	FigShare	1183512	http://dx.doi.org/10.6084/m9.figshare.1183512
Ex3-R43_C1	ATomo Ribbon Imaging	DAPI	DAPI-8	Ex3-R43_C1_DAPI-8	Ex3-R43_C1_DAPI-8.zip	FigShare	1136081	http://dx.doi.org/10.6084/m9.figshare.1136081_D135	ATomo Image Processing and Reconstruction	Ex3-R43 25x DAPI-YFP-Composite STD-Projection.tif	FigShare	1183512	http://dx.doi.org/10.6084/m9.figshare.1183512
Ex3-R43_C1	ATomo Ribbon Imaging	GABAARa1	GABAARa1-8	Ex3-R43_C1_GABAARa1-8	Ex3-R43_C1_GABAARa1-8.zip	FigShare	1136081	http://dx.doi.org/10.6084/m9.figshare.1136081_D117
Ex3-R43_C1	ATomo Ribbon Imaging	GAD6567	GAD6567-4	Ex3-R43_C1_GAD6567-4	Ex3-R43_C1_GAD6567-4.zip	FigShare	1136081	http://dx.doi.org/10.6084/m9.figshare.1136081_D122
Ex3-R43_C1	ATomo Ribbon Imaging	Gephyrin	Gephyrin-1	Ex3-R43_C1_Gephyrin-1	Ex3-R43_C1_Gephyrin-1.zip	FigShare	1136081	http://dx.doi.org/10.6084/m9.figshare.1136081_D123
Ex3-R43_C1	ATomo Ribbon Imaging	GFP	GFP-4	Ex3-R43_C1_GFP-4	Ex3-R43_C1_GFP-4.zip	FigShare	1136081	http://dx.doi.org/10.6084/m9.figshare.1136081_D113
Ex3-R43_C1	ATomo Ribbon Imaging	GluR1	GluR1-6	Ex3-R43_C1_GluR1-6	Ex3-R43_C1_GluR1-6.zip	FigShare	1136081	http://dx.doi.org/10.6084/m9.figshare.1136081_D124
Ex3-R43_C1	ATomo Ribbon Imaging	GluR2	GluR2-6	Ex3-R43_C1_GluR2-6	Ex3-R43_C1_GluR2-6.zip	FigShare	1136081	http://dx.doi.org/10.6084/m9.figshare.1136081_D125
Ex3-R43_C1	ATomo Ribbon Imaging	GluR4	GluR4-8	Ex3-R43_C1_GluR4-8	Ex3-R43_C1_GluR4-8.zip	FigShare	1136081	http://dx.doi.org/10.6084/m9.figshare.1136081_D127
Ex3-R43_C1	ATomo Ribbon Imaging	NR2A	NR2A-4	Ex3-R43_C1_NR2A-4	Ex3-R43_C1_NR2A-4.zip	FigShare	1136081	http://dx.doi.org/10.6084/m9.figshare.1136081_D129
Ex3-R43_C1	ATomo Ribbon Imaging	NR2B	NR2B-3	Ex3-R43_C1_NR2B-3	Ex3-R43_C1_NR2B-3.zip	FigShare	1136081	http://dx.doi.org/10.6084/m9.figshare.1136081_D137
Ex3-R43_C1	ATomo Ribbon Imaging	NR2B	NR2B-7	Ex3-R43_C1_NR2B-7	Ex3-R43_C1_NR2B-7.zip	FigShare	1136081	http://dx.doi.org/10.6084/m9.figshare.1136081_D133
Ex3-R43_C1	ATomo Ribbon Imaging	PSD95	PSD95-2	Ex3-R43_C1_PSD95-2	Ex3-R43_C1_PSD95-2.zip	FigShare	1136081	http://dx.doi.org/10.6084/m9.figshare.1136081_D115
Ex3-R43_C1	ATomo Ribbon Imaging	PV25	PV25-1	Ex3-R43_C1_PV-1	Ex3-R43_C1_PV-1.zip	FigShare	1136081	http://dx.doi.org/10.6084/m9.figshare.1136081_D121
Ex3-R43_C1	ATomo Ribbon Imaging	Synapsin1	Synapsin1-3	Ex3-R43_C1_Synapsin1-3	Ex3-R43_C1_Synapsin1-3.zip	FigShare	1136081	http://dx.doi.org/10.6084/m9.figshare.1136081_D136
Ex3-R43_C1	ATomo Ribbon Imaging	Synaptopodin	Synaptopodin-7	Ex3-R43_C1_Synaptopodin-7	Ex3-R43_C1_Synaptopodin-7.zip	FigShare	1136081	http://dx.doi.org/10.6084/m9.figshare.1136081_D119
Ex3-R43_C1	ATomo Ribbon Imaging	vGAT	vGAT-2	Ex3-R43_C1_vGAT-2	Ex3-R43_C1_vGAT-2.zip	FigShare	1136081	http://dx.doi.org/10.6084/m9.figshare.1136081_D120
Ex3-R43_C1	ATomo Ribbon Imaging	vGluT1	vGluT1-2	Ex3-R43_C1_vGluT1-2	Ex3-R43_C1_vGluT1-2.zip	FigShare	1136081	http://dx.doi.org/10.6084/m9.figshare.1136081_D118
Ex3-R43_C1	ATomo Ribbon Imaging	vGluT2	vGluT2-1	Ex3-R43_C1_vGluT2-1	Ex3-R43_C1_vGluT2-1.zip	FigShare	1136081	http://dx.doi.org/10.6084/m9.figshare.1136081_D128
Ex3-R43_C1	ATomo Ribbon Imaging	vGluT2	vGluT2-7	Ex3-R43_C1_vGluT2-7	Ex3-R43_C1_vGluT2-7.zip	FigShare	1136081	http://dx.doi.org/10.6084/m9.figshare.1136081_D131
Ex3-R43_C2	ATomo Ribbon Imaging	Arc	Arc-3	Ex3-R43_C2_Arc-3	Ex3-R43_C2_Arc-3.zip	FigShare	1136081	http://dx.doi.org/10.6084/m9.figshare.1136081_D80
Ex3-R43_C2	ATomo Ribbon Imaging	DAPI	DAPI-1	Ex3-R43_C2_DAPI-1	Ex3-R43_C2_DAPI-1.zip	FigShare	1136081	http://dx.doi.org/10.6084/m9.figshare.1136081_D78	ATomo Image Processing and Reconstruction	Ex3-R43 25x DAPI-YFP-Composite STD-Projection.tif	FigShare	1183512	http://dx.doi.org/10.6084/m9.figshare.1183512
Ex3-R43_C2	ATomo Ribbon Imaging	DAPI	DAPI-2	Ex3-R43_C2_DAPI-2	Ex3-R43_C2_DAPI-2.zip	FigShare	1136081	http://dx.doi.org/10.6084/m9.figshare.1136081_D64	ATomo Image Processing and Reconstruction	Ex3-R43 25x DAPI-YFP-Composite STD-Projection.tif	FigShare	1183512	http://dx.doi.org/10.6084/m9.figshare.1183512
Ex3-R43_C2	ATomo Ribbon Imaging	DAPI	DAPI-3	Ex3-R43_C2_DAPI-3	Ex3-R43_C2_DAPI-3.zip	FigShare	1136081	http://dx.doi.org/10.6084/m9.figshare.1136081_D82	ATomo Image Processing and Reconstruction	Ex3-R43 25x DAPI-YFP-Composite STD-Projection.tif	FigShare	1183512	http://dx.doi.org/10.6084/m9.figshare.1183512
Ex3-R43_C2	ATomo Ribbon Imaging	DAPI	DAPI-4	Ex3-R43_C2_DAPI-4	Ex3-R43_C2_DAPI-4.zip	FigShare	1136081	http://dx.doi.org/10.6084/m9.figshare.1136081_D74	ATomo Image Processing and Reconstruction	Ex3-R43 25x DAPI-YFP-Composite STD-Projection.tif	FigShare	1183512	http://dx.doi.org/10.6084/m9.figshare.1183512
Ex3-R43_C2	ATomo Ribbon Imaging	DAPI	DAPI-6	Ex3-R43_C2_DAPI-6	Ex3-R43_C2_DAPI-6.zip	FigShare	1136081	http://dx.doi.org/10.6084/m9.figshare.1136081_D60	ATomo Image Processing and Reconstruction	Ex3-R43 25x DAPI-YFP-Composite STD-Projection.tif	FigShare	1183512	http://dx.doi.org/10.6084/m9.figshare.1183512
Ex3-R43_C2	ATomo Ribbon Imaging	DAPI	DAPI-7	Ex3-R43_C2_DAPI-7	Ex3-R43_C2_DAPI-7.zip	FigShare	1136081	http://dx.doi.org/10.6084/m9.figshare.1136081_D62	ATomo Image Processing and Reconstruction	Ex3-R43 25x DAPI-YFP-Composite STD-Projection.tif	FigShare	1183512	http://dx.doi.org/10.6084/m9.figshare.1183512
Ex3-R43_C2	ATomo Ribbon Imaging	DAPI	DAPI-8	Ex3-R43_C2_DAPI-8	Ex3-R43_C2_DAPI-8.zip	FigShare	1136081	http://dx.doi.org/10.6084/m9.figshare.1136081_D83	ATomo Image Processing and Reconstruction	Ex3-R43 25x DAPI-YFP-Composite STD-Projection.tif	FigShare	1183512	http://dx.doi.org/10.6084/m9.figshare.1183512
Ex3-R43_C2	ATomo Ribbon Imaging	GABAARa1	GABAARa1-8	Ex3-R43_C2_GABAARa1-8	Ex3-R43_C2_GABAARa1-8.zip	FigShare	1136081	http://dx.doi.org/10.6084/m9.figshare.1136081_D65
Ex3-R43_C2	ATomo Ribbon Imaging	GAD6567	GAD6567-4	Ex3-R43_C2_GAD6567-4	Ex3-R43_C2_GAD6567-4.zip	FigShare	1136081	http://dx.doi.org/10.6084/m9.figshare.1136081_D70
Ex3-R43_C2	ATomo Ribbon Imaging	Gephyrin	Gephyrin-1	Ex3-R43_C2_Gephyrin-1	Ex3-R43_C2_Gephyrin-1.zip	FigShare	1136081	http://dx.doi.org/10.6084/m9.figshare.1136081_D71
Ex3-R43_C2	ATomo Ribbon Imaging	GFP	GFP-4	Ex3-R43_C2_GFP-4	Ex3-R43_C2_GFP-4.zip	FigShare	1136081	http://dx.doi.org/10.6084/m9.figshare.1136081_D61
Ex3-R43_C2	ATomo Ribbon Imaging	GluR1	GluR1-6	Ex3-R43_C2_GluR1-6	Ex3-R43_C2_GluR1-6.zip	FigShare	1136081	http://dx.doi.org/10.6084/m9.figshare.1136081_D72
Ex3-R43_C2	ATomo Ribbon Imaging	GluR2	GluR2-6	Ex3-R43_C2_GluR2-6	Ex3-R43_C2_GluR2-6.zip	FigShare	1136081	http://dx.doi.org/10.6084/m9.figshare.1136081_D73
Ex3-R43_C2	ATomo Ribbon Imaging	GluR4	GluR4-8	Ex3-R43_C2_GluR4-8	Ex3-R43_C2_GluR4-8.zip	FigShare	1136081	http://dx.doi.org/10.6084/m9.figshare.1136081_D75
Ex3-R43_C2	ATomo Ribbon Imaging	NR2A	NR2A-4	Ex3-R43_C2_NR2A-4	Ex3-R43_C2_NR2A-4.zip	FigShare	1136081	http://dx.doi.org/10.6084/m9.figshare.1136081_D77
Ex3-R43_C2	ATomo Ribbon Imaging	NR2B	NR2B-3	Ex3-R43_C2_NR2B-3	Ex3-R43_C2_NR2B-3.zip	FigShare	1136081	http://dx.doi.org/10.6084/m9.figshare.1136081_D85
Ex3-R43_C2	ATomo Ribbon Imaging	NR2B	NR2B-7	Ex3-R43_C2_NR2B-7	Ex3-R43_C2_NR2B-7.zip	FigShare	1136081	http://dx.doi.org/10.6084/m9.figshare.1136081_D81
Ex3-R43_C2	ATomo Ribbon Imaging	PSD95	PSD95-2	Ex3-R43_C2_PSD95-2	Ex3-R43_C2_PSD95-2.zip	FigShare	1136081	http://dx.doi.org/10.6084/m9.figshare.1136081_D63
Ex3-R43_C2	ATomo Ribbon Imaging	PV25	PV25-1	Ex3-R43_C2_PV-1	Ex3-R43_C2_PV-1.zip	FigShare	1136081	http://dx.doi.org/10.6084/m9.figshare.1136081_D69
Ex3-R43_C2	ATomo Ribbon Imaging	Synapsin1	Synapsin1-3	Ex3-R43_C2_Synapsin1-3	Ex3-R43_C2_Synapsin1-3.zip	FigShare	1136081	http://dx.doi.org/10.6084/m9.figshare.1136081_D84
Ex3-R43_C2	ATomo Ribbon Imaging	Synaptopodin	Synaptopodin-7	Ex3-R43_C2_Synaptopodin-7	Ex3-R43_C2_Synaptopodin-7.zip	FigShare	1136081	http://dx.doi.org/10.6084/m9.figshare.1136081_D67
Ex3-R43_C2	ATomo Ribbon Imaging	vGAT	vGAT-2	Ex3-R43_C2_vGAT-2	Ex3-R43_C2_vGAT-2.zip	FigShare	1136081	http://dx.doi.org/10.6084/m9.figshare.1136081_D68
Ex3-R43_C2	ATomo Ribbon Imaging	vGluT1	vGluT1-2	Ex3-R43_C2_vGluT1-2	Ex3-R43_C2_vGluT1-2.zip	FigShare	1136081	http://dx.doi.org/10.6084/m9.figshare.1136081_D66
Ex3-R43_C2	ATomo Ribbon Imaging	vGluT2	vGluT2-1	Ex3-R43_C2_vGluT2-1	Ex3-R43_C2_vGluT2-1.zip	FigShare	1136081	http://dx.doi.org/10.6084/m9.figshare.1136081_D76
Ex3-R43_C2	ATomo Ribbon Imaging	vGluT2	vGluT2-7	Ex3-R43_C2_vGluT2-7	Ex3-R43_C2_vGluT2-7.zip	FigShare	1136081	http://dx.doi.org/10.6084/m9.figshare.1136081_D79
Ex3-R43_C3	ATomo Ribbon Imaging	Arc	Arc-3	Ex3-R43_C3_Arc-3	Ex3-R43_C3_Arc-3.zip	FigShare	1136081	http://dx.doi.org/10.6084/m9.figshare.1136081_D106
Ex3-R43_C3	ATomo Ribbon Imaging	DAPI	DAPI-1	Ex3-R43_C3_DAPI-1	Ex3-R43_C3_DAPI-1.zip	FigShare	1136081	http://dx.doi.org/10.6084/m9.figshare.1136081_D104	ATomo Image Processing and Reconstruction	Ex3-R43 25x DAPI-YFP-Composite STD-Projection.tif	FigShare	1183512	http://dx.doi.org/10.6084/m9.figshare.1183512
Ex3-R43_C3	ATomo Ribbon Imaging	DAPI	DAPI-2	Ex3-R43_C3_DAPI-2	Ex3-R43_C3_DAPI-2.zip	FigShare	1136081	http://dx.doi.org/10.6084/m9.figshare.1136081_D90	ATomo Image Processing and Reconstruction	Ex3-R43 25x DAPI-YFP-Composite STD-Projection.tif	FigShare	1183512	http://dx.doi.org/10.6084/m9.figshare.1183512
Ex3-R43_C3	ATomo Ribbon Imaging	DAPI	DAPI-3	Ex3-R43_C3_DAPI-3	Ex3-R43_C3_DAPI-3.zip	FigShare	1136081	http://dx.doi.org/10.6084/m9.figshare.1136081_D108	ATomo Image Processing and Reconstruction	Ex3-R43 25x DAPI-YFP-Composite STD-Projection.tif	FigShare	1183512	http://dx.doi.org/10.6084/m9.figshare.1183512
Ex3-R43_C3	ATomo Ribbon Imaging	DAPI	DAPI-4	Ex3-R43_C3_DAPI-4	Ex3-R43_C3_DAPI-4.zip	FigShare	1136081	http://dx.doi.org/10.6084/m9.figshare.1136081_D100	ATomo Image Processing and Reconstruction	Ex3-R43 25x DAPI-YFP-Composite STD-Projection.tif	FigShare	1183512	http://dx.doi.org/10.6084/m9.figshare.1183512
Ex3-R43_C3	ATomo Ribbon Imaging	DAPI	DAPI-6	Ex3-R43_C3_DAPI-6	Ex3-R43_C3_DAPI-6.zip	FigShare	1136081	http://dx.doi.org/10.6084/m9.figshare.1136081_D86	ATomo Image Processing and Reconstruction	Ex3-R43 25x DAPI-YFP-Composite STD-Projection.tif	FigShare	1183512	http://dx.doi.org/10.6084/m9.figshare.1183512
Ex3-R43_C3	ATomo Ribbon Imaging	DAPI	DAPI-7	Ex3-R43_C3_DAPI-7	Ex3-R43_C3_DAPI-7.zip	FigShare	1136081	http://dx.doi.org/10.6084/m9.figshare.1136081_D88	ATomo Image Processing and Reconstruction	Ex3-R43 25x DAPI-YFP-Composite STD-Projection.tif	FigShare	1183512	http://dx.doi.org/10.6084/m9.figshare.1183512
Ex3-R43_C3	ATomo Ribbon Imaging	DAPI	DAPI-8	Ex3-R43_C3_DAPI-8	Ex3-R43_C3_DAPI-8.zip	FigShare	1136081	http://dx.doi.org/10.6084/m9.figshare.1136081_D109	ATomo Image Processing and Reconstruction	Ex3-R43 25x DAPI-YFP-Composite STD-Projection.tif	FigShare	1183512	http://dx.doi.org/10.6084/m9.figshare.1183512
Ex3-R43_C3	ATomo Ribbon Imaging	GABAARa1	GABAARa1-8	Ex3-R43_C3_GABAARa1-8	Ex3-R43_C3_GABAARa1-8.zip	FigShare	1136081	http://dx.doi.org/10.6084/m9.figshare.1136081_D91
Ex3-R43_C3	ATomo Ribbon Imaging	GAD6567	GAD6567-4	Ex3-R43_C3_GAD6567-4	Ex3-R43_C3_GAD6567-4.zip	FigShare	1136081	http://dx.doi.org/10.6084/m9.figshare.1136081_D96
Ex3-R43_C3	ATomo Ribbon Imaging	Gephyrin	Gephyrin-1	Ex3-R43_C3_Gephyrin-1	Ex3-R43_C3_Gephyrin-1.zip	FigShare	1136081	http://dx.doi.org/10.6084/m9.figshare.1136081_D97
Ex3-R43_C3	ATomo Ribbon Imaging	GFP	GFP-4	Ex3-R43_C3_GFP-4	Ex3-R43_C3_GFP-4.zip	FigShare	1136081	http://dx.doi.org/10.6084/m9.figshare.1136081_D87
Ex3-R43_C3	ATomo Ribbon Imaging	GluR1	GluR1-6	Ex3-R43_C3_GluR1-6	Ex3-R43_C3_GluR1-6.zip	FigShare	1136081	http://dx.doi.org/10.6084/m9.figshare.1136081_D98
Ex3-R43_C3	ATomo Ribbon Imaging	GluR2	GluR2-6	Ex3-R43_C3_GluR2-6	Ex3-R43_C3_GluR2-6.zip	FigShare	1136081	http://dx.doi.org/10.6084/m9.figshare.1136081_D99
Ex3-R43_C3	ATomo Ribbon Imaging	GluR4	GluR4-8	Ex3-R43_C3_GluR4-8	Ex3-R43_C3_GluR4-8.zip	FigShare	1136081	http://dx.doi.org/10.6084/m9.figshare.1136081_D101
Ex3-R43_C3	ATomo Ribbon Imaging	NR2A	NR2A-4	Ex3-R43_C3_NR2A-4	Ex3-R43_C3_NR2A-4.zip	FigShare	1136081	http://dx.doi.org/10.6084/m9.figshare.1136081_D103
Ex3-R43_C3	ATomo Ribbon Imaging	NR2B	NR2B-3	Ex3-R43_C3_NR2B-3	Ex3-R43_C3_NR2B-3.zip	FigShare	1136081	http://dx.doi.org/10.6084/m9.figshare.1136081_D111
Ex3-R43_C3	ATomo Ribbon Imaging	NR2B	NR2B-7	Ex3-R43_C3_NR2B-7	Ex3-R43_C3_NR2B-7.zip	FigShare	1136081	http://dx.doi.org/10.6084/m9.figshare.1136081_D107
Ex3-R43_C3	ATomo Ribbon Imaging	PSD95	PSD95-2	Ex3-R43_C3_PSD95-2	Ex3-R43_C3_PSD95-2.zip	FigShare	1136081	http://dx.doi.org/10.6084/m9.figshare.1136081_D89
Ex3-R43_C3	ATomo Ribbon Imaging	PV25	PV25-1	Ex3-R43_C3_PV-1	Ex3-R43_C3_PV-1.zip	FigShare	1136081	http://dx.doi.org/10.6084/m9.figshare.1136081_D95
Ex3-R43_C3	ATomo Ribbon Imaging	Synapsin1	Synapsin1-3	Ex3-R43_C3_Synapsin1-3	Ex3-R43_C3_Synapsin1-3.zip	FigShare	1136081	http://dx.doi.org/10.6084/m9.figshare.1136081_D110
Ex3-R43_C3	ATomo Ribbon Imaging	Synaptopodin	Synaptopodin-7	Ex3-R43_C3_Synaptopodin-7	Ex3-R43_C3_Synaptopodin-7.zip	FigShare	1136081	http://dx.doi.org/10.6084/m9.figshare.1136081_D93
Ex3-R43_C3	ATomo Ribbon Imaging	vGAT	vGAT-2	Ex3-R43_C3_vGAT-2	Ex3-R43_C3_vGAT-2.zip	FigShare	1136081	http://dx.doi.org/10.6084/m9.figshare.1136081_D94
Ex3-R43_C3	ATomo Ribbon Imaging	vGluT1	vGluT1-2	Ex3-R43_C3_vGluT1-2	Ex3-R43_C3_vGluT1-2.zip	FigShare	1136081	http://dx.doi.org/10.6084/m9.figshare.1136081_D92
Ex3-R43_C3	ATomo Ribbon Imaging	vGluT2	vGluT2-1	Ex3-R43_C3_vGluT2-1	Ex3-R43_C3_vGluT2-1.zip	FigShare	1136081	http://dx.doi.org/10.6084/m9.figshare.1136081_D102
Ex3-R43_C3	ATomo Ribbon Imaging	vGluT2	vGluT2-7	Ex3-R43_C3_vGluT2-7	Ex3-R43_C3_vGluT2-7.zip	FigShare	1136081	http://dx.doi.org/10.6084/m9.figshare.1136081_D105
Ex6-R15_C1	ATomo Ribbon Imaging	DAPI	DAPI-1	Ex6-R15_C1_DAPI-1	Ex6-R15_C1_DAPI-1.zip	FigShare	1136081	http://dx.doi.org/10.6084/m9.figshare.1136081_D172	ATomo Image Processing and Reconstruction	Ex6-R14 25x DAPI-YFP-composite STD-projection.tif	FigShare	1183512	http://dx.doi.org/10.6084/m9.figshare.1183512
Ex6-R15_C1	ATomo Ribbon Imaging	DAPI	DAPI-2	Ex6-R15_C1_DAPI-2	Ex6-R15_C1_DAPI-2.zip	FigShare	1136081	http://dx.doi.org/10.6084/m9.figshare.1136081_D160	ATomo Image Processing and Reconstruction	Ex6-R14 25x DAPI-YFP-composite STD-projection.tif	FigShare	1183512	http://dx.doi.org/10.6084/m9.figshare.1183512
Ex6-R15_C1	ATomo Ribbon Imaging	DAPI	DAPI-3	Ex6-R15_C1_DAPI-3	Ex6-R15_C1_DAPI-3.zip	FigShare	1136081	http://dx.doi.org/10.6084/m9.figshare.1136081_D174	ATomo Image Processing and Reconstruction	Ex6-R14 25x DAPI-YFP-composite STD-projection.tif	FigShare	1183512	http://dx.doi.org/10.6084/m9.figshare.1183512
Ex6-R15_C1	ATomo Ribbon Imaging	DAPI	DAPI-4	Ex6-R15_C1_DAPI-4	Ex6-R15_C1_DAPI-4.zip	FigShare	1136081	http://dx.doi.org/10.6084/m9.figshare.1136081_D166	ATomo Image Processing and Reconstruction	Ex6-R14 25x DAPI-YFP-composite STD-projection.tif	FigShare	1183512	http://dx.doi.org/10.6084/m9.figshare.1183512
Ex6-R15_C1	ATomo Ribbon Imaging	DAPI	DAPI-5	Ex6-R15_C1_DAPI-5	Ex6-R15_C1_DAPI-5.zip	FigShare	1136081	http://dx.doi.org/10.6084/m9.figshare.1136081_D165	ATomo Image Processing and Reconstruction	Ex6-R14 25x DAPI-YFP-composite STD-projection.tif	FigShare	1183512	http://dx.doi.org/10.6084/m9.figshare.1183512
Ex6-R15_C1	ATomo Ribbon Imaging	DAPI	DAPI-6	Ex6-R15_C1_DAPI-6	Ex6-R15_C1_DAPI-6.zip	FigShare	1136081	http://dx.doi.org/10.6084/m9.figshare.1136081_D159	ATomo Image Processing and Reconstruction	Ex6-R14 25x DAPI-YFP-composite STD-projection.tif	FigShare	1183512	http://dx.doi.org/10.6084/m9.figshare.1183512
Ex6-R15_C1	ATomo Ribbon Imaging	GABAARa1	GABAARa1-6	Ex6-R15_C1_GABAARa1-6	Ex6-R15_C1_GABAARa1-6.zip	FigShare	1136081	http://dx.doi.org/10.6084/m9.figshare.1136081_D175
Ex6-R15_C1	ATomo Ribbon Imaging	GAD2	GAD2-3	Ex6-R15_C1_GAD2-3	Ex6-R15_C1_GAD2-3.zip	FigShare	1136081	http://dx.doi.org/10.6084/m9.figshare.1136081_D179
Ex6-R15_C1	ATomo Ribbon Imaging	Gephyrin	Gephyrin-2	Ex6-R15_C1_Gephyrin-2	Ex6-R15_C1_Gephyrin-2.zip	FigShare	1136081	http://dx.doi.org/10.6084/m9.figshare.1136081_D164
Ex6-R15_C1	ATomo Ribbon Imaging	GluR1	GluR1-4	Ex6-R15_C1_GluR1-4	Ex6-R15_C1_GluR1-4.zip	FigShare	1136081	http://dx.doi.org/10.6084/m9.figshare.1136081_D173
Ex6-R15_C1	ATomo Ribbon Imaging	GluR2	GluR2-5	Ex6-R15_C1_GluR2-5	Ex6-R15_C1_GluR2-5.zip	FigShare	1136081	http://dx.doi.org/10.6084/m9.figshare.1136081_D167
Ex6-R15_C1	ATomo Ribbon Imaging	NR2A	NR2A-1	Ex6-R15_C1_NR2A-1	Ex6-R15_C1_NR2A-1.zip	FigShare	1136081	http://dx.doi.org/10.6084/m9.figshare.1136081_D169
Ex6-R15_C1	ATomo Ribbon Imaging	NR2B	NR2B-3	Ex6-R15_C1_NR2B-3	Ex6-R15_C1_NR2B-3.zip	FigShare	1136081	http://dx.doi.org/10.6084/m9.figshare.1136081_D178
Ex6-R15_C1	ATomo Ribbon Imaging	PSD95	PSD95-1	Ex6-R15_C1_PSD95-1	Ex6-R15_C1_PSD95-1.zip	FigShare	1136081	http://dx.doi.org/10.6084/m9.figshare.1136081_D162
Ex6-R15_C1	ATomo Ribbon Imaging	PV25	PV25-5	Ex6-R15_C1_PV25-5	Ex6-R15_C1_PV25-5.zip	FigShare	1136081	http://dx.doi.org/10.6084/m9.figshare.1136081_D163
Ex6-R15_C1	ATomo Ribbon Imaging	Synapsin1	Synapsin1-2	Ex6-R15_C1_Synapsin1-2	Ex6-R15_C1_Synapsin1-2.zip	FigShare	1136081	http://dx.doi.org/10.6084/m9.figshare.1136081_D171
Ex6-R15_C1	ATomo Ribbon Imaging	Synaptopodin	Synaptopodin-6	Ex6-R15_C1_Synaptopodin-6	Ex6-R15_C1_Synaptopodin-6.zip	FigShare	1136081	http://dx.doi.org/10.6084/m9.figshare.1136081_D170
Ex6-R15_C1	ATomo Ribbon Imaging	vGAT	vGAT-4	Ex6-R15_C1_vGAT-4	Ex6-R15_C1_vGAT-4.zip	FigShare	1136081	http://dx.doi.org/10.6084/m9.figshare.1136081_D168
Ex6-R15_C1	ATomo Ribbon Imaging	vGluT1	vGluT1-3	Ex6-R15_C1_vGluT1-3	Ex6-R15_C1_vGluT1-3.zip	FigShare	1136081	http://dx.doi.org/10.6084/m9.figshare.1136081_D161
Ex6-R15_C1	ATomo Ribbon Imaging	vGluT2	vGluT2-2	Ex6-R15_C1_vGluT2-2	Ex6-R15_C1_vGluT2-2.zip	FigShare	1136081	http://dx.doi.org/10.6084/m9.figshare.1136081_D177
Ex6-R15_C1	ATomo Ribbon Imaging	YFP	YFP-1	Ex6-R15_C1_YFP-1	Ex6-R15_C1_YFP-1.zip	FigShare	1136081	http://dx.doi.org/10.6084/m9.figshare.1136081_D176
Ex6-R15_C2	ATomo Ribbon Imaging	DAPI	DAPI-1	Ex6-R15_C2_DAPI-1	Ex6-R15_C2_DAPI-1.zip	FigShare	1136081	http://dx.doi.org/10.6084/m9.figshare.1136081_D151	ATomo Image Processing and Reconstruction	Ex6-R14 25x DAPI-YFP-composite STD-projection.tif	FigShare	1183512	http://dx.doi.org/10.6084/m9.figshare.1183512
Ex6-R15_C2	ATomo Ribbon Imaging	DAPI	DAPI-2	Ex6-R15_C2_DAPI-2	Ex6-R15_C2_DAPI-2.zip	FigShare	1136081	http://dx.doi.org/10.6084/m9.figshare.1136081_D139	ATomo Image Processing and Reconstruction	Ex6-R14 25x DAPI-YFP-composite STD-projection.tif	FigShare	1183512	http://dx.doi.org/10.6084/m9.figshare.1183512
Ex6-R15_C2	ATomo Ribbon Imaging	DAPI	DAPI-3	Ex6-R15_C2_DAPI-3	Ex6-R15_C2_DAPI-3.zip	FigShare	1136081	http://dx.doi.org/10.6084/m9.figshare.1136081_D153	ATomo Image Processing and Reconstruction	Ex6-R14 25x DAPI-YFP-composite STD-projection.tif	FigShare	1183512	http://dx.doi.org/10.6084/m9.figshare.1183512
Ex6-R15_C2	ATomo Ribbon Imaging	DAPI	DAPI-4	Ex6-R15_C2_DAPI-4	Ex6-R15_C2_DAPI-4.zip	FigShare	1136081	http://dx.doi.org/10.6084/m9.figshare.1136081_D145	ATomo Image Processing and Reconstruction	Ex6-R14 25x DAPI-YFP-composite STD-projection.tif	FigShare	1183512	http://dx.doi.org/10.6084/m9.figshare.1183512
Ex6-R15_C2	ATomo Ribbon Imaging	DAPI	DAPI-5	Ex6-R15_C2_DAPI-5	Ex6-R15_C2_DAPI-5.zip	FigShare	1136081	http://dx.doi.org/10.6084/m9.figshare.1136081_D144	ATomo Image Processing and Reconstruction	Ex6-R14 25x DAPI-YFP-composite STD-projection.tif	FigShare	1183512	http://dx.doi.org/10.6084/m9.figshare.1183512
Ex6-R15_C2	ATomo Ribbon Imaging	DAPI	DAPI-6	Ex6-R15_C2_DAPI-6	Ex6-R15_C2_DAPI-6.zip	FigShare	1136081	http://dx.doi.org/10.6084/m9.figshare.1136081_D138	ATomo Image Processing and Reconstruction	Ex6-R14 25x DAPI-YFP-composite STD-projection.tif	FigShare	1183512	http://dx.doi.org/10.6084/m9.figshare.1183512
Ex6-R15_C2	ATomo Ribbon Imaging	GABAARa1	GABAARa1-6	Ex6-R15_C2_GABAARa1-6	Ex6-R15_C2_GABAARa1-6.zip	FigShare	1136081	http://dx.doi.org/10.6084/m9.figshare.1136081_D154
Ex6-R15_C2	ATomo Ribbon Imaging	GAD2	GAD2-3	Ex6-R15_C2_GAD2-3	Ex6-R15_C2_GAD2-3.zip	FigShare	1136081	http://dx.doi.org/10.6084/m9.figshare.1136081_D158
Ex6-R15_C2	ATomo Ribbon Imaging	Gephyrin	Gephyrin-2	Ex6-R15_C2_Gephyrin-2	Ex6-R15_C2_Gephyrin-2.zip	FigShare	1136081	http://dx.doi.org/10.6084/m9.figshare.1136081_D143
Ex6-R15_C2	ATomo Ribbon Imaging	GluR1	GluR1-4	Ex6-R15_C2_GluR1-4	Ex6-R15_C2_GluR1-4.zip	FigShare	1136081	http://dx.doi.org/10.6084/m9.figshare.1136081_D152
Ex6-R15_C2	ATomo Ribbon Imaging	GluR2	GluR2-5	Ex6-R15_C2_GluR2-5	Ex6-R15_C2_GluR2-5.zip	FigShare	1136081	http://dx.doi.org/10.6084/m9.figshare.1136081_D146
Ex6-R15_C2	ATomo Ribbon Imaging	NR2A	NR2A-1	Ex6-R15_C2_NR2A-1	Ex6-R15_C2_NR2A-1.zip	FigShare	1136081	http://dx.doi.org/10.6084/m9.figshare.1136081_D148
Ex6-R15_C2	ATomo Ribbon Imaging	NR2B	NR2B-3	Ex6-R15_C2_NR2B-3	Ex6-R15_C2_NR2B-3.zip	FigShare	1136081	http://dx.doi.org/10.6084/m9.figshare.1136081_D157
Ex6-R15_C2	ATomo Ribbon Imaging	PSD95	PSD95-1	Ex6-R15_C2_PSD95-1	Ex6-R15_C2_PSD95-1.zip	FigShare	1136081	http://dx.doi.org/10.6084/m9.figshare.1136081_D141
Ex6-R15_C2	ATomo Ribbon Imaging	PV25	PV25-5	Ex6-R15_C2_PV25-5	Ex6-R15_C2_PV25-5.zip	FigShare	1136081	http://dx.doi.org/10.6084/m9.figshare.1136081_D142
Ex6-R15_C2	ATomo Ribbon Imaging	Synapsin1	Synapsin1-2	Ex6-R15_C2_Synapsin1-2	Ex6-R15_C2_Synapsin1-2.zip	FigShare	1136081	http://dx.doi.org/10.6084/m9.figshare.1136081_D150
Ex6-R15_C2	ATomo Ribbon Imaging	Synaptopodin	Synaptopodin-6	Ex6-R15_C2_Synaptopodin-6	Ex6-R15_C2_Synaptopodin-6.zip	FigShare	1136081	http://dx.doi.org/10.6084/m9.figshare.1136081_D149
Ex6-R15_C2	ATomo Ribbon Imaging	vGAT	vGAT-4	Ex6-R15_C2_vGAT-4	Ex6-R15_C2_vGAT-4.zip	FigShare	1136081	http://dx.doi.org/10.6084/m9.figshare.1136081_D147
Ex6-R15_C2	ATomo Ribbon Imaging	vGluT1	vGluT1-3	Ex6-R15_C2_vGluT1-3	Ex6-R15_C2_vGluT1-3.zip	FigShare	1136081	http://dx.doi.org/10.6084/m9.figshare.1136081_D140
Ex6-R15_C2	ATomo Ribbon Imaging	vGluT2	vGluT2-2	Ex6-R15_C2_vGluT2-2	Ex6-R15_C2_vGluT2-2.zip	FigShare	1136081	http://dx.doi.org/10.6084/m9.figshare.1136081_D156
Ex6-R15_C2	ATomo Ribbon Imaging	YFP	YFP-1	Ex6-R15_C2_YFP-1	Ex6-R15_C2_YFP-1.zip	FigShare	1136081	http://dx.doi.org/10.6084/m9.figshare.1136081_D155
