# Supplementary material for: Synaptic molecular imaging in spared and deprived columns of mouse barrel cortex with array tomography
Source: Sci Data. 2014 Dec 23;1:140046. doi: 10.1038/sdata.2014.46 (PMC4411012; doi:10.1038/sdata.2014.46)
Supplement: Supplementary file 1 [file sdata201446-isa1.zip › a_assay2_Weiler_elution_test.txt]

Sample Name	Protocol REF	Comment[Segment]	Protocol REF	Comment[Antibody]	Comment[Channel]	Protocol REF	Assay Name	Raw Data File	Comment[Data Repository]	Comment[Data Record Accession]	Comment[Data Record URL]
Ex1-R02	Ribbon subdivision	A	Elution Test	DAPI; NR2B; Synapsin1; vGluT2	DAPI-1; DAPI-2; DAPI-3; Synapsin-1; Synapsin-2; Synapsin-3; vGluT2-1; vGluT2-2; vGluT2-3	ATomo Image Processing and Reconstruction	Ex1-R02-A	Ex1-R02-A.zip	Figshare	1136081	http://dx.doi.org/10.6084/m9.figshare.1136081_D4
Ex1-R07	Ribbon subdivision	A	Elution Test	DAPI; NR2A; PSD95; vGluT1	DAPI-1; DAPI-2; DAPI-3; NR2A-1; NR2A-2; NR2A-3; PSD95-1; PSD95-2; PSD95-3;	ATomo Image Processing and Reconstruction	Ex1-R07-A	Ex1-R07-A.zip	Figshare	1136081	http://dx.doi.org/10.6084/m9.figshare.1136081_D6
Ex1-R07	Ribbon subdivision	B	Elution Test	DAPI; GAD2; vGAT	DAPI-1; DAPI-2; DAPI-3; GAD2-1; GAD2-2; GAD2-3; vGAT-1; vGAT-2; vGAT-3;	ATomo Image Processing and Reconstruction	Ex1-R07-B	Ex1-R07-B.zip	Figshare	1136081	http://dx.doi.org/10.6084/m9.figshare.1136081_D3
Ex1-R07	Ribbon subdivision	C	Elution Test	DAPI; PV25; Gephyrin	DAPI-1; DAPI-2; DAPI-3; PV25-1; PV25-2; PV25-3; Gephyrin-1; Gephyrin-2; Gephyrin-3;	ATomo Image Processing and Reconstruction	Ex1-R07-C	Ex1-R07-C.zip	Figshare	1136081	http://dx.doi.org/10.6084/m9.figshare.1136081_D5
Ex1-R08	Ribbon subdivision	D	Elution Test	DAPI; GluR1; GluR2	DAPI-1; DAPI-2; DAPI-3; GluR1-1; GluR1-2; GluR1-3; GluR2-1; GluR2-2; GluR2-3;	ATomo Image Processing and Reconstruction	Ex1-R08-D	Ex1-R08-D.zip	Figshare	1136081	http://dx.doi.org/10.6084/m9.figshare.1136081_D7
Ex1-R08	Ribbon subdivision	E	Elution Test	DAPI; GABAARa1; Synaptopodin	DAPI-1; DAPI-2; DAPI-3; GABAARa1-1; GABAARa1-2; GABAARa1-3; Synaptopodin-1; Synaptopodin-2; Synaptopodin-3;	ATomo Image Processing and Reconstruction	Ex1-R08-E	Ex1-R08-E.zip	Figshare	1136081	http://dx.doi.org/10.6084/m9.figshare.1136081_D8
Ex1-R08	Ribbon subdivision	F	Elution Test	DAPI; Arc; GluR4	Arc-1; Arc-2; Arc-3; DAPI-1; DAPI-2; DAPI-3; GluR4-1; GluR4-2; GluR4-3;	ATomo Image Processing and Reconstruction	Ex1-R08-F	Ex1-R08-F.zip	Figshare	1136081	http://dx.doi.org/10.6084/m9.figshare.1136081_D9
