# Supplementary material for: Synaptic molecular imaging in spared and deprived columns of mouse barrel cortex with array tomography
Source: Sci Data. 2014 Dec 23;1:140046. doi: 10.1038/sdata.2014.46 (PMC4411012; doi:10.1038/sdata.2014.46)
Supplement: Supplementary Table 1 [file sdata201446-s2.xls]

## Sheet: Sheet1
Figshare filename	Dataset	Animal	Ribbon	Region	Channel Name(s)	Antibody(s)	Size(x)	Size(y)	Size(z)	Figshare File Number	Figshare URL	OCP URL
Ex1R02 A	Elution-Test	Ex1	R02A		DAPI-1; DAPI-2; DAPI-3; Synapsin-1; Synapsin-2; Synapsin-3; vGluT2-1; vGluT2-2; vGluT2-3	DAPI; NR2B; Synapsin1; vGluT2	1388	1040	4	1	http://dx.doi.org/10.6084/m9.figshare.1136081_D3	N/A
Ex1R07 A	Elution-Test	Ex1	R07A		DAPI-1; DAPI-2; DAPI-3; NR2A-1; NR2A-2; NR2A-3; PSD95-1; PSD95-2; PSD95-3;	DAPI; NR2A; PSD95; vGluT1	1388	1040	14	2	http://dx.doi.org/10.6084/m9.figshare.1136081_D4	N/A
Ex1R07 B	Elution-Test	Ex1	R07B		DAPI-1; DAPI-2; DAPI-3; GAD2-1; GAD2-2; GAD2-3; vGAT-1; vGAT-2; vGAT-3;	DAPI; GAD2; vGAT	1388	1040	6	3	http://dx.doi.org/10.6084/m9.figshare.1136081_D5	N/A
Ex1R07 C	Elution-Test	Ex1	R07C		DAPI-1; DAPI-2; DAPI-3; PV25-1; PV25-2; PV25-3; Gephyrin-1; Gephyrin-2; Gephyrin-3;	DAPI; PV25; Gephyrin	1388	1040	16	4	http://dx.doi.org/10.6084/m9.figshare.1136081_D6	N/A
Ex1R08 D	Elution-Test	Ex1	R08D		DAPI-1; DAPI-2; DAPI-3; GluR1-1; GluR1-2; GluR1-3; GluR2-1; GluR2-2; GluR2-3;	DAPI; GluR1; GluR2	1388	1040	15	5	http://dx.doi.org/10.6084/m9.figshare.1136081_D7	N/A
Ex1R08 E	Elution-Test	Ex1	R08E		DAPI-1; DAPI-2; DAPI-3; GABAARa1-1; GABAARa1-2; GABAARa1-3; Synaptopodin-1; Synaptopodin-2; Synaptopodin-3;	DAPI; GABAARa1; Synaptopodin	1388	1040	21	6	http://dx.doi.org/10.6084/m9.figshare.1136081_D8	N/A
Ex1R08 F	Elution-Test	Ex1	R08F		Arc-1; Arc-2; Arc-3; DAPI-1; DAPI-2; DAPI-3; GluR4-1; GluR4-2; GluR4-3;	DAPI; Arc; GluR4	1388	1040	16	7	http://dx.doi.org/10.6084/m9.figshare.1136081_D9	N/A
Ex10-R55_Arc-5.zip	Chessboard	Ex10	R55		Arc-5	Arc	3456	3456	71	191	http://dx.doi.org/10.6084/m9.figshare.1136081_D193	http://openconnecto.me/ocp/ca/Ex10R55/xy/Arc-5/0/0,3456/0,3456/0/
Ex10-R55_Calbindin-7.zip	Chessboard	Ex10	R55		Calbindin-7	Calbindin	3456	3456	71	199	http://dx.doi.org/10.6084/m9.figshare.1136081_D201	http://openconnecto.me/ocp/ca/Ex10R55/xy/Calbindin-7/0/0,3456/0,3456/0/
Ex10-R55_DAPI-1.zip	Chessboard	Ex10	R55		DAPI-1	DAPI	3456	3456	71	197	http://dx.doi.org/10.6084/m9.figshare.1136081_D199	http://openconnecto.me/ocp/ca/Ex10R55/xy/DAPI-1/0/0,3456/0,3456/0/
Ex10-R55_DAPI-2.zip	Chessboard	Ex10	R55		DAPI-2	DAPI	3456	3456	71	181	http://dx.doi.org/10.6084/m9.figshare.1136081_D183	http://openconnecto.me/ocp/ca/Ex10R55/xy/DAPI-2/0/0,3456/0,3456/0/
Ex10-R55_DAPI-3.zip	Chessboard	Ex10	R55		DAPI-3	DAPI	3456	3456	71	201	http://dx.doi.org/10.6084/m9.figshare.1136081_D203	http://openconnecto.me/ocp/ca/Ex10R55/xy/DAPI-3/0/0,3456/0,3456/0/
Ex10-R55_DAPI-4.zip	Chessboard	Ex10	R55		DAPI-4	DAPI	3456	3456	71	187	http://dx.doi.org/10.6084/m9.figshare.1136081_D189	http://openconnecto.me/ocp/ca/Ex10R55/xy/DAPI-4/0/0,3456/0,3456/0/
Ex10-R55_DAPI-5.zip	Chessboard	Ex10	R55		DAPI-5	DAPI	3456	3456	71	186	http://dx.doi.org/10.6084/m9.figshare.1136081_D188	http://openconnecto.me/ocp/ca/Ex10R55/xy/DAPI-5/0/0,3456/0,3456/0/
Ex10-R55_DAPI-6.zip	Chessboard	Ex10	R55		DAPI-6	DAPI	3456	3456	71	178	http://dx.doi.org/10.6084/m9.figshare.1136081_D180	http://openconnecto.me/ocp/ca/Ex10R55/xy/DAPI-6/0/0,3456/0,3456/0/
Ex10-R55_DAPI-7.zip	Chessboard	Ex10	R55		DAPI-7	DAPI	3456	3456	71	180	http://dx.doi.org/10.6084/m9.figshare.1136081_D182	http://openconnecto.me/ocp/ca/Ex10R55/xy/DAPI-7/0/0,3456/0,3456/0/
Ex10-R55_DAPI-8.zip	Chessboard	Ex10	R55		DAPI-8	DAPI	3456	3456	71	202	http://dx.doi.org/10.6084/m9.figshare.1136081_D204	http://openconnecto.me/ocp/ca/Ex10R55/xy/DAPI-8/0/0,3456/0,3456/0/
Ex10-R55_GABAARa1-7.zip	Chessboard	Ex10	R55		GABAARa1-7	GABAARa1	3456	3456	71	200	http://dx.doi.org/10.6084/m9.figshare.1136081_D202	http://openconnecto.me/ocp/ca/Ex10R55/xy/GABAARa1-7/0/0,3456/0,3456/0/
Ex10-R55_GAD2-3.zip	Chessboard	Ex10	R55		GAD2-3	GAD2	3456	3456	71	206	http://dx.doi.org/10.6084/m9.figshare.1136081_D208	http://openconnecto.me/ocp/ca/Ex10R55/xy/GAD2-3/0/0,3456/0,3456/0/
Ex10-R55_Gephyrin-2.zip	Chessboard	Ex10	R55		Gephyrin-2	Gephyrin	3456	3456	71	185	http://dx.doi.org/10.6084/m9.figshare.1136081_D187	http://openconnecto.me/ocp/ca/Ex10R55/xy/Gephyrin-2/0/0,3456/0,3456/0/
Ex10-R55_GFP-4.zip	Chessboard	Ex10	R55		GFP-4	GFP	3456	3456	71	179	http://dx.doi.org/10.6084/m9.figshare.1136081_D181	http://openconnecto.me/ocp/ca/Ex10R55/xy/GFP-4/0/0,3456/0,3456/0/
Ex10-R55_GluR1-4.zip	Chessboard	Ex10	R55		GluR1-4	GluR1	3456	3456	71	198	http://dx.doi.org/10.6084/m9.figshare.1136081_D200	http://openconnecto.me/ocp/ca/Ex10R55/xy/GluR1-4/0/0,3456/0,3456/0/
Ex10-R55_GluR2-8.zip	Chessboard	Ex10	R55		GluR2-8	GluR2	3456	3456	71	192	http://dx.doi.org/10.6084/m9.figshare.1136081_D194	http://openconnecto.me/ocp/ca/Ex10R55/xy/GluR2-8/0/0,3456/0,3456/0/
Ex10-R55_GluR4-8.zip	Chessboard	Ex10	R55		GluR4-8	GluR4	3456	3456	71	190	http://dx.doi.org/10.6084/m9.figshare.1136081_D192	http://openconnecto.me/ocp/ca/Ex10R55/xy/GluR4-8/0/0,3456/0,3456/0/
Ex10-R55_NR2A-1.zip	Chessboard	Ex10	R55		NR2A-1	NR2A	3456	3456	71	194	http://dx.doi.org/10.6084/m9.figshare.1136081_D196	http://openconnecto.me/ocp/ca/Ex10R55/xy/NR2A-1/0/0,3456/0,3456/0/
Ex10-R55_NR2B-3.zip	Chessboard	Ex10	R55		NR2B-3	NR2B	3456	3456	71	205	http://dx.doi.org/10.6084/m9.figshare.1136081_D207	http://openconnecto.me/ocp/ca/Ex10R55/xy/NR2B-3/0/0,3456/0,3456/0/
Ex10-R55_PSD95-1.zip	Chessboard	Ex10	R55		PSD95-1	PSD95	3456	3456	71	183	http://dx.doi.org/10.6084/m9.figshare.1136081_D185	http://openconnecto.me/ocp/ca/Ex10R55/xy/PSD95-1/0/0,3456/0,3456/0/
Ex10-R55_PV25-5.zip	Chessboard	Ex10	R55		PV25-5	PV25	3456	3456	71	184	http://dx.doi.org/10.6084/m9.figshare.1136081_D186	http://openconnecto.me/ocp/ca/Ex10R55/xy/PV25-5/0/0,3456/0,3456/0/
Ex10-R55_Synapsin1-2.zip	Chessboard	Ex10	R55		Synapsin1-2	Synapsin1	3456	3456	71	196	http://dx.doi.org/10.6084/m9.figshare.1136081_D198	http://openconnecto.me/ocp/ca/Ex10R55/xy/Synapsin1-2/0/0,3456/0,3456/0/
Ex10-R55_Synaptopodin-6.zip	Chessboard	Ex10	R55		Synaptopodin-6	Synaptopodin	3456	3456	71	195	http://dx.doi.org/10.6084/m9.figshare.1136081_D197	http://openconnecto.me/ocp/ca/Ex10R55/xy/Synaptopodin-6/0/0,3456/0,3456/0/
Ex10-R55_vGAT-4.zip	Chessboard	Ex10	R55		vGAT-4	vGAT	3456	3456	71	189	http://dx.doi.org/10.6084/m9.figshare.1136081_D191	http://openconnecto.me/ocp/ca/Ex10R55/xy/vGAT-4/0/0,3456/0,3456/0/
Ex10-R55_vGAT-5.zip	Chessboard	Ex10	R55		vGAT-5	vGAT	3456	3456	71	193	http://dx.doi.org/10.6084/m9.figshare.1136081_D195	http://openconnecto.me/ocp/ca/Ex10R55/xy/vGAT-5/0/0,3456/0,3456/0/
Ex10-R55_vGAT-6.zip	Chessboard	Ex10	R55		vGAT-6	vGAT	3456	3456	71	188	http://dx.doi.org/10.6084/m9.figshare.1136081_D190	http://openconnecto.me/ocp/ca/Ex10R55/xy/vGAT-6/0/0,3456/0,3456/0/
Ex10-R55_vGluT1-3.zip	Chessboard	Ex10	R55		vGluT1-3	vGluT1	3456	3456	71	182	http://dx.doi.org/10.6084/m9.figshare.1136081_D184	http://openconnecto.me/ocp/ca/Ex10R55/xy/vGluT1-3/0/0,3456/0,3456/0/
Ex10-R55_vGluT2-2.zip	Chessboard	Ex10	R55		vGluT2-2	vGluT2	3456	3456	71	204	http://dx.doi.org/10.6084/m9.figshare.1136081_D206	http://openconnecto.me/ocp/ca/Ex10R55/xy/vGluT2-2/0/0,3456/0,3456/0/
Ex10-R55_YFP-1.zip	Chessboard	Ex10	R55		YFP-1	YFP	3456	3456	71	203	http://dx.doi.org/10.6084/m9.figshare.1136081_D205	http://openconnecto.me/ocp/ca/Ex10R55/xy/YFP-1/0/0,3456/0,3456/0/
Ex12-R75_DAPI-1.zip	Chessboard	Ex12	R75		DAPI-1	DAPI	5504	4864	36	220	http://dx.doi.org/10.6084/m9.figshare.1136081_D222	http://openconnecto.me/ocp/ca/Ex12R75/xy/DAPI-1/0/0,5504/0,4864/0/
Ex12-R75_DAPI-2.zip	Chessboard	Ex12	R75		DAPI-2	DAPI	5504	4864	36	208	http://dx.doi.org/10.6084/m9.figshare.1136081_D210	http://openconnecto.me/ocp/ca/Ex12R75/xy/DAPI-2/0/0,5504/0,4864/0/
Ex12-R75_DAPI-3.zip	Chessboard	Ex12	R75		DAPI-3	DAPI	5504	4864	36	223	http://dx.doi.org/10.6084/m9.figshare.1136081_D225	http://openconnecto.me/ocp/ca/Ex12R75/xy/DAPI-3/0/0,5504/0,4864/0/
Ex12-R75_DAPI-4.zip	Chessboard	Ex12	R75		DAPI-4	DAPI	5504	4864	36	214	http://dx.doi.org/10.6084/m9.figshare.1136081_D216	http://openconnecto.me/ocp/ca/Ex12R75/xy/DAPI-4/0/0,5504/0,4864/0/
Ex12-R75_DAPI-5.zip	Chessboard	Ex12	R75		DAPI-5	DAPI	5504	4864	36	213	http://dx.doi.org/10.6084/m9.figshare.1136081_D215	http://openconnecto.me/ocp/ca/Ex12R75/xy/DAPI-5/0/0,5504/0,4864/0/
Ex12-R75_DAPI-6.zip	Chessboard	Ex12	R75		DAPI-6	DAPI	5504	4864	36	207	http://dx.doi.org/10.6084/m9.figshare.1136081_D209	http://openconnecto.me/ocp/ca/Ex12R75/xy/DAPI-6/0/0,5504/0,4864/0/
Ex12-R75_GABAARa1-6.zip	Chessboard	Ex12	R75		GABAARa1-6	GABAARa1	5504	4864	36	224	http://dx.doi.org/10.6084/m9.figshare.1136081_D226	http://openconnecto.me/ocp/ca/Ex12R75/xy/GABAARa1-6/0/0,5504/0,4864/0/
Ex12-R75_GAD2-3.zip	Chessboard	Ex12	R75		GAD2-3	GAD2	5504	4864	36	227	http://dx.doi.org/10.6084/m9.figshare.1136081_D229	http://openconnecto.me/ocp/ca/Ex12R75/xy/GAD2-3/0/0,5504/0,4864/0/
Ex12-R75_Gephyrin-2.zip	Chessboard	Ex12	R75		Gephyrin-2	Gephyrin	5504	4864	36	212	http://dx.doi.org/10.6084/m9.figshare.1136081_D214	http://openconnecto.me/ocp/ca/Ex12R75/xy/Gephyrin-2/0/0,5504/0,4864/0/
Ex12-R75_GluR1-4.zip	Chessboard	Ex12	R75		GluR1-4	GluR1	5504	4864	36	221	http://dx.doi.org/10.6084/m9.figshare.1136081_D223	http://openconnecto.me/ocp/ca/Ex12R75/xy/GluR1-4/0/0,5504/0,4864/0/
Ex12-R75_GluR2-5.zip	Chessboard	Ex12	R75		GluR2-5	GluR2	5504	4864	36	215	http://dx.doi.org/10.6084/m9.figshare.1136081_D217	http://openconnecto.me/ocp/ca/Ex12R75/xy/GluR2-5/0/0,5504/0,4864/0/
Ex12-R75_NR2A-1.zip	Chessboard	Ex12	R75		NR2A-1	NR2A	5504	4864	36	216	http://dx.doi.org/10.6084/m9.figshare.1136081_D218	http://openconnecto.me/ocp/ca/Ex12R75/xy/NR2A-1/0/0,5504/0,4864/0/
Ex12-R75_NR2B-4.zip	Chessboard	Ex12	R75		NR2B-4	NR2B	5504	4864	36	218	http://dx.doi.org/10.6084/m9.figshare.1136081_D220	http://openconnecto.me/ocp/ca/Ex12R75/xy/NR2B-4/0/0,5504/0,4864/0/
Ex12-R75_PSD95-1.zip	Chessboard	Ex12	R75		PSD95-1	PSD95	5504	4864	36	211	http://dx.doi.org/10.6084/m9.figshare.1136081_D213	http://openconnecto.me/ocp/ca/Ex12R75/xy/PSD95-1/0/0,5504/0,4864/0/
Ex12-R75_PV-5.zip	Chessboard	Ex12	R75		PV-5	PV	5504	4864	36	209	http://dx.doi.org/10.6084/m9.figshare.1136081_D211	http://openconnecto.me/ocp/ca/Ex12R75/xy/PV-5/0/0,5504/0,4864/0/
Ex12-R75_Synapsin1-2.zip	Chessboard	Ex12	R75		Synapsin1-2	Synapsin1	5504	4864	36	219	http://dx.doi.org/10.6084/m9.figshare.1136081_D221	http://openconnecto.me/ocp/ca/Ex12R75/xy/Synapsin1-2/0/0,5504/0,4864/0/
Ex12-R75_Synaptopodin-6.zip	Chessboard	Ex12	R75		Synaptopodin-6	Synaptopodin	5504	4864	36	217	http://dx.doi.org/10.6084/m9.figshare.1136081_D219	http://openconnecto.me/ocp/ca/Ex12R75/xy/Synaptopodin-6/0/0,5504/0,4864/0/
Ex12-R75_vGAT-3.zip	Chessboard	Ex12	R75		vGAT-3	vGAT	5504	4864	36	222	http://dx.doi.org/10.6084/m9.figshare.1136081_D224	http://openconnecto.me/ocp/ca/Ex12R75/xy/vGAT-3/0/0,5504/0,4864/0/
Ex12-R75_vGluT1-3.zip	Chessboard	Ex12	R75		vGluT1-3	vGluT1	5504	4864	36	210	http://dx.doi.org/10.6084/m9.figshare.1136081_D212	http://openconnecto.me/ocp/ca/Ex12R75/xy/vGluT1-3/0/0,5504/0,4864/0/
Ex12-R75_vGluT2-2.zip	Chessboard	Ex12	R75		vGluT2-2	vGluT2	5504	4864	36	226	http://dx.doi.org/10.6084/m9.figshare.1136081_D228	http://openconnecto.me/ocp/ca/Ex12R75/xy/vGluT2-2/0/0,5504/0,4864/0/
Ex12-R75_YFP-1.zip	Chessboard	Ex12	R75		YFP-1	YFP	5504	4864	36	225	http://dx.doi.org/10.6084/m9.figshare.1136081_D227	http://openconnecto.me/ocp/ca/Ex12R75/xy/YFP-1/0/0,5504/0,4864/0/
Ex12-R76_DAPI-1.zip	Chessboard	Ex12	R76		DAPI-1	DAPI	6016	4992	36	240	http://dx.doi.org/10.6084/m9.figshare.1136081_D242	http://openconnecto.me/ocp/ca/Ex12R76/xy/DAPI-1/0/0,6016/0,4992/0/
Ex12-R76_DAPI-2.zip	Chessboard	Ex12	R76		DAPI-2	DAPI	6016	4992	36	229	http://dx.doi.org/10.6084/m9.figshare.1136081_D231	http://openconnecto.me/ocp/ca/Ex12R76/xy/DAPI-2/0/0,6016/0,4992/0/
Ex12-R76_DAPI-3.zip	Chessboard	Ex12	R76		DAPI-3	DAPI	6016	4992	36	243	http://dx.doi.org/10.6084/m9.figshare.1136081_D245	http://openconnecto.me/ocp/ca/Ex12R76/xy/DAPI-3/0/0,6016/0,4992/0/
Ex12-R76_DAPI-4.zip	Chessboard	Ex12	R76		DAPI-4	DAPI	6016	4992	36	297	http://dx.doi.org/10.6084/m9.figshare.1136081_D299	http://openconnecto.me/ocp/ca/Ex12R76/xy/DAPI-4/0/0,6016/0,4992/0/
Ex12-R76_DAPI-5.zip	Chessboard	Ex12	R76		DAPI-5	DAPI	6016	4992	36	234	http://dx.doi.org/10.6084/m9.figshare.1136081_D236	http://openconnecto.me/ocp/ca/Ex12R76/xy/DAPI-5/0/0,6016/0,4992/0/
Ex12-R76_DAPI-6.zip	Chessboard	Ex12	R76		DAPI-6	DAPI	6016	4992	36	228	http://dx.doi.org/10.6084/m9.figshare.1136081_D230	http://openconnecto.me/ocp/ca/Ex12R76/xy/DAPI-6/0/0,6016/0,4992/0/
Ex12-R76_GABAARa1-6.zip	Chessboard	Ex12	R76		GABAARa1-6	GABAARa1	6016	4992	36	244	http://dx.doi.org/10.6084/m9.figshare.1136081_D246	http://openconnecto.me/ocp/ca/Ex12R76/xy/GABAARa1-6/0/0,6016/0,4992/0/
Ex12-R76_GAD2-3.zip	Chessboard	Ex12	R76		GAD2-3	GAD2	6016	4992	36	247	http://dx.doi.org/10.6084/m9.figshare.1136081_D249	http://openconnecto.me/ocp/ca/Ex12R76/xy/GAD2-3/0/0,6016/0,4992/0/
Ex12-R76_Gephyrin-2.zip	Chessboard	Ex12	R76		Gephyrin-2	Gephyrin	6016	4992	36	233	http://dx.doi.org/10.6084/m9.figshare.1136081_D235	http://openconnecto.me/ocp/ca/Ex12R76/xy/Gephyrin-2/0/0,6016/0,4992/0/
Ex12-R76_GluR1-4.zip	Chessboard	Ex12	R76		GluR1-4	GluR1	6016	4992	36	241	http://dx.doi.org/10.6084/m9.figshare.1136081_D243	http://openconnecto.me/ocp/ca/Ex12R76/xy/GluR1-4/0/0,6016/0,4992/0/
Ex12-R76_GluR2-5.zip	Chessboard	Ex12	R76		GluR2-5	GluR2	6016	4992	36	235	http://dx.doi.org/10.6084/m9.figshare.1136081_D237	http://openconnecto.me/ocp/ca/Ex12R76/xy/GluR2-5/0/0,6016/0,4992/0/
Ex12-R76_NR2A-1.zip	Chessboard	Ex12	R76		NR2A-1	NR2A	6016	4992	36	236	http://dx.doi.org/10.6084/m9.figshare.1136081_D238	http://openconnecto.me/ocp/ca/Ex12R76/xy/NR2A-1/0/0,6016/0,4992/0/
Ex12-R76_NR2B-4.zip	Chessboard	Ex12	R76		NR2B-4	NR2B	6016	4992	36	238	http://dx.doi.org/10.6084/m9.figshare.1136081_D240	http://openconnecto.me/ocp/ca/Ex12R76/xy/NR2B-4/0/0,6016/0,4992/0/
Ex12-R76_PSD95-1.zip	Chessboard	Ex12	R76		PSD95-1	PSD95	6016	4992	36	232	http://dx.doi.org/10.6084/m9.figshare.1136081_D234	http://openconnecto.me/ocp/ca/Ex12R76/xy/PSD95-1/0/0,6016/0,4992/0/
Ex12-R76_PV-5.zip	Chessboard	Ex12	R76		PV-5	PV	6016	4992	36	230	http://dx.doi.org/10.6084/m9.figshare.1136081_D232	http://openconnecto.me/ocp/ca/Ex12R76/xy/PV-5/0/0,6016/0,4992/0/
Ex12-R76_Synapsin1-2.zip	Chessboard	Ex12	R76		Synapsin1-2	Synapsin1	6016	4992	36	239	http://dx.doi.org/10.6084/m9.figshare.1136081_D241	http://openconnecto.me/ocp/ca/Ex12R76/xy/Synapsin1-2/0/0,6016/0,4992/0/
Ex12-R76_Synaptopodin-6.zip	Chessboard	Ex12	R76		Synaptopodin-6	Synaptopodin	6016	4992	36	237	http://dx.doi.org/10.6084/m9.figshare.1136081_D239	http://openconnecto.me/ocp/ca/Ex12R76/xy/Synaptopodin-6/0/0,6016/0,4992/0/
Ex12-R76_vGAT-3.zip	Chessboard	Ex12	R76		vGAT-3	vGAT	6016	4992	36	242	http://dx.doi.org/10.6084/m9.figshare.1136081_D244	http://openconnecto.me/ocp/ca/Ex12R76/xy/vGAT-3/0/0,6016/0,4992/0/
Ex12-R76_vGluT1-3.zip	Chessboard	Ex12	R76		vGluT1-3	vGluT1	6016	4992	36	231	http://dx.doi.org/10.6084/m9.figshare.1136081_D233	http://openconnecto.me/ocp/ca/Ex12R76/xy/vGluT1-3/0/0,6016/0,4992/0/
Ex12-R76_vGluT2-2.zip	Chessboard	Ex12	R76		vGluT2-2	vGluT2	6016	4992	36	246	http://dx.doi.org/10.6084/m9.figshare.1136081_D248	http://openconnecto.me/ocp/ca/Ex12R76/xy/vGluT2-2/0/0,6016/0,4992/0/
Ex12-R76_YFP-1.zip	Chessboard	Ex12	R76		YFP-1	YFP	6016	4992	36	245	http://dx.doi.org/10.6084/m9.figshare.1136081_D247	http://openconnecto.me/ocp/ca/Ex12R76/xy/YFP-1/0/0,6016/0,4992/0/
Ex13-R51_DAPI-1.zip	Chessboard	Ex13	R51		DAPI-1	DAPI	5248	5888	31	262	http://dx.doi.org/10.6084/m9.figshare.1136081_D264	http://openconnecto.me/ocp/ca/Ex13R51/xy/DAPI-1/0/0,5248/0,5888/0/
Ex13-R51_DAPI-2.zip	Chessboard	Ex13	R51		DAPI-2	DAPI	5248	5888	31	250	http://dx.doi.org/10.6084/m9.figshare.1136081_D252	http://openconnecto.me/ocp/ca/Ex13R51/xy/DAPI-2/0/0,5248/0,5888/0/
Ex13-R51_DAPI-3.zip	Chessboard	Ex13	R51		DAPI-3	DAPI	5248	5888	31	265	http://dx.doi.org/10.6084/m9.figshare.1136081_D267	http://openconnecto.me/ocp/ca/Ex13R51/xy/DAPI-3/0/0,5248/0,5888/0/
Ex13-R51_DAPI-4.zip	Chessboard	Ex13	R51		DAPI-4	DAPI	5248	5888	31	256	http://dx.doi.org/10.6084/m9.figshare.1136081_D258	http://openconnecto.me/ocp/ca/Ex13R51/xy/DAPI-4/0/0,5248/0,5888/0/
Ex13-R51_DAPI-5.zip	Chessboard	Ex13	R51		DAPI-5	DAPI	5248	5888	31	255	http://dx.doi.org/10.6084/m9.figshare.1136081_D257	http://openconnecto.me/ocp/ca/Ex13R51/xy/DAPI-5/0/0,5248/0,5888/0/
Ex13-R51_DAPI-6.zip	Chessboard	Ex13	R51		DAPI-6	DAPI	5248	5888	31	248	http://dx.doi.org/10.6084/m9.figshare.1136081_D250	http://openconnecto.me/ocp/ca/Ex13R51/xy/DAPI-6/0/0,5248/0,5888/0/
Ex13-R51_GABAARa1-6.zip	Chessboard	Ex13	R51		GABAARa1-6	GABAARa1	5248	5888	31	266	http://dx.doi.org/10.6084/m9.figshare.1136081_D268	http://openconnecto.me/ocp/ca/Ex13R51/xy/GABAARa1-6/0/0,5248/0,5888/0/
Ex13-R51_GAD2-3.zip	Chessboard	Ex13	R51		GAD2-3	GAD2	5248	5888	31	268	http://dx.doi.org/10.6084/m9.figshare.1136081_D270	http://openconnecto.me/ocp/ca/Ex13R51/xy/GAD2-3/0/0,5248/0,5888/0/
Ex13-R51_Gephyrin-2.zip	Chessboard	Ex13	R51		Gephyrin-2	Gephyrin	5248	5888	31	254	http://dx.doi.org/10.6084/m9.figshare.1136081_D256	http://openconnecto.me/ocp/ca/Ex13R51/xy/Gephyrin-2/0/0,5248/0,5888/0/
Ex13-R51_GFP-4.zip	Chessboard	Ex13	R51		GFP-4	GFP	5248	5888	31	249	http://dx.doi.org/10.6084/m9.figshare.1136081_D251	http://openconnecto.me/ocp/ca/Ex13R51/xy/GFP-4/0/0,5248/0,5888/0/
Ex13-R51_GluR1-4.zip	Chessboard	Ex13	R51		GluR1-4	GluR1	5248	5888	31	263	http://dx.doi.org/10.6084/m9.figshare.1136081_D265	http://openconnecto.me/ocp/ca/Ex13R51/xy/GluR1-4/0/0,5248/0,5888/0/
Ex13-R51_GluR2-5.zip	Chessboard	Ex13	R51		GluR2-5	GluR2	5248	5888	31	257	http://dx.doi.org/10.6084/m9.figshare.1136081_D259	http://openconnecto.me/ocp/ca/Ex13R51/xy/GluR2-5/0/0,5248/0,5888/0/
Ex13-R51_NR2A-1.zip	Chessboard	Ex13	R51		NR2A-1	NR2A	5248	5888	31	258	http://dx.doi.org/10.6084/m9.figshare.1136081_D260	http://openconnecto.me/ocp/ca/Ex13R51/xy/NR2A-1/0/0,5248/0,5888/0/
Ex13-R51_NR2B-4.zip	Chessboard	Ex13	R51		NR2B-4	NR2B	5248	5888	31	260	http://dx.doi.org/10.6084/m9.figshare.1136081_D262	http://openconnecto.me/ocp/ca/Ex13R51/xy/NR2B-4/0/0,5248/0,5888/0/
Ex13-R51_PSD95-1.zip	Chessboard	Ex13	R51		PSD95-1	PSD95	5248	5888	31	252	http://dx.doi.org/10.6084/m9.figshare.1136081_D254	http://openconnecto.me/ocp/ca/Ex13R51/xy/PSD95-1/0/0,5248/0,5888/0/
Ex13-R51_PV25-5.zip	Chessboard	Ex13	R51		PV25-5	PV25	5248	5888	31	253	http://dx.doi.org/10.6084/m9.figshare.1136081_D255	http://openconnecto.me/ocp/ca/Ex13R51/xy/PV25-5/0/0,5248/0,5888/0/
Ex13-R51_Synapsin1-2.zip	Chessboard	Ex13	R51		Synapsin1-2	Synapsin1	5248	5888	31	261	http://dx.doi.org/10.6084/m9.figshare.1136081_D263	http://openconnecto.me/ocp/ca/Ex13R51/xy/Synapsin1-2/0/0,5248/0,5888/0/
Ex13-R51_Synaptopodin-6.zip	Chessboard	Ex13	R51		Synaptopodin-6	Synaptopodin	5248	5888	31	259	http://dx.doi.org/10.6084/m9.figshare.1136081_D261	http://openconnecto.me/ocp/ca/Ex13R51/xy/Synaptopodin-6/0/0,5248/0,5888/0/
Ex13-R51_vGAT-3.zip	Chessboard	Ex13	R51		vGAT-3	vGAT	5248	5888	31	264	http://dx.doi.org/10.6084/m9.figshare.1136081_D266	http://openconnecto.me/ocp/ca/Ex13R51/xy/vGAT-3/0/0,5248/0,5888/0/
Ex13-R51_vGluT1-3.zip	Chessboard	Ex13	R51		vGluT1-3	vGluT1	5248	5888	31	251	http://dx.doi.org/10.6084/m9.figshare.1136081_D253	http://openconnecto.me/ocp/ca/Ex13R51/xy/vGluT1-3/0/0,5248/0,5888/0/
Ex13-R51_vGluT2-2.zip	Chessboard	Ex13	R51		vGluT2-2	vGluT2	5248	5888	31	267	http://dx.doi.org/10.6084/m9.figshare.1136081_D269	http://openconnecto.me/ocp/ca/Ex13R51/xy/vGluT2-2/0/0,5248/0,5888/0/
Ex14-R58_Arc-7.zip	Chessboard	Ex14	R58		Arc-7	Arc	4864	3456	42	273	http://dx.doi.org/10.6084/m9.figshare.1136081_D275	http://openconnecto.me/ocp/ca/Ex14R58/xy/Arc-7/0/0,4864/0,3456/0/
Ex14-R58_CB-6.zip	Chessboard	Ex14	R58		CB-6	CB	4864	3456	42	270	http://dx.doi.org/10.6084/m9.figshare.1136081_D272	http://openconnecto.me/ocp/ca/Ex14R58/xy/CB-6/0/0,4864/0,3456/0/
Ex14-R58_DAPI-1.zip	Chessboard	Ex14	R58		DAPI-1	DAPI	4864	3456	42	288	http://dx.doi.org/10.6084/m9.figshare.1136081_D290	http://openconnecto.me/ocp/ca/Ex14R58/xy/DAPI-1/0/0,4864/0,3456/0/
Ex14-R58_DAPI-2.zip	Chessboard	Ex14	R58		DAPI-2	DAPI	4864	3456	42	272	http://dx.doi.org/10.6084/m9.figshare.1136081_D274	http://openconnecto.me/ocp/ca/Ex14R58/xy/DAPI-2/0/0,4864/0,3456/0/
Ex14-R58_DAPI-3.zip	Chessboard	Ex14	R58		DAPI-3	DAPI	4864	3456	42	291	http://dx.doi.org/10.6084/m9.figshare.1136081_D293	http://openconnecto.me/ocp/ca/Ex14R58/xy/DAPI-3/0/0,4864/0,3456/0/
Ex14-R58_DAPI-4.zip	Chessboard	Ex14	R58		DAPI-4	DAPI	4864	3456	42	282	http://dx.doi.org/10.6084/m9.figshare.1136081_D284	http://openconnecto.me/ocp/ca/Ex14R58/xy/DAPI-4/0/0,4864/0,3456/0/
Ex14-R58_DAPI-5.zip	Chessboard	Ex14	R58		DAPI-5	DAPI	4864	3456	42	280	http://dx.doi.org/10.6084/m9.figshare.1136081_D282	http://openconnecto.me/ocp/ca/Ex14R58/xy/DAPI-5/0/0,4864/0,3456/0/
Ex14-R58_DAPI-6.zip	Chessboard	Ex14	R58		DAPI-6	DAPI	4864	3456	42	269	http://dx.doi.org/10.6084/m9.figshare.1136081_D271	http://openconnecto.me/ocp/ca/Ex14R58/xy/DAPI-6/0/0,4864/0,3456/0/
Ex14-R58_DAPI-7.zip	Chessboard	Ex14	R58		DAPI-7	DAPI	4864	3456	42	271	http://dx.doi.org/10.6084/m9.figshare.1136081_D273	http://openconnecto.me/ocp/ca/Ex14R58/xy/DAPI-7/0/0,4864/0,3456/0/
Ex14-R58_GABAARa1-6.zip	Chessboard	Ex14	R58		GABAARa1-6	GABAARa1	4864	3456	42	292	http://dx.doi.org/10.6084/m9.figshare.1136081_D294	http://openconnecto.me/ocp/ca/Ex14R58/xy/GABAARa1-6/0/0,4864/0,3456/0/
Ex14-R58_gActin-7.zip	Chessboard	Ex14	R58		gActin-7	gActin	4864	3456	42	274	http://dx.doi.org/10.6084/m9.figshare.1136081_D276	http://openconnecto.me/ocp/ca/Ex14R58/xy/gActin-7/0/0,4864/0,3456/0/
Ex14-R58_GAD2-3.zip	Chessboard	Ex14	R58		GAD2-3	GAD2	4864	3456	42	296	http://dx.doi.org/10.6084/m9.figshare.1136081_D298	http://openconnecto.me/ocp/ca/Ex14R58/xy/GAD2-3/0/0,4864/0,3456/0/
Ex14-R58_Gephyrin-2.zip	Chessboard	Ex14	R58		Gephyrin-2	Gephyrin	4864	3456	42	278	http://dx.doi.org/10.6084/m9.figshare.1136081_D280	http://openconnecto.me/ocp/ca/Ex14R58/xy/Gephyrin-2/0/0,4864/0,3456/0/
Ex14-R58_GFP-5.zip	Chessboard	Ex14	R58		GFP-5	GFP	4864	3456	42	290	http://dx.doi.org/10.6084/m9.figshare.1136081_D292	http://openconnecto.me/ocp/ca/Ex14R58/xy/GFP-5/0/0,4864/0,3456/0/
Ex14-R58_GluR1-4.zip	Chessboard	Ex14	R58		GluR1-4	GluR1	4864	3456	42	289	http://dx.doi.org/10.6084/m9.figshare.1136081_D291	http://openconnecto.me/ocp/ca/Ex14R58/xy/GluR1-4/0/0,4864/0,3456/0/
Ex14-R58_GluR2-5.zip	Chessboard	Ex14	R58		GluR2-5	GluR2	4864	3456	42	283	http://dx.doi.org/10.6084/m9.figshare.1136081_D285	http://openconnecto.me/ocp/ca/Ex14R58/xy/GluR2-5/0/0,4864/0,3456/0/
Ex14-R58_NR2A-1.zip	Chessboard	Ex14	R58		NR2A-1	NR2A	4864	3456	42	285	http://dx.doi.org/10.6084/m9.figshare.1136081_D287	http://openconnecto.me/ocp/ca/Ex14R58/xy/NR2A-1/0/0,4864/0,3456/0/
Ex14-R58_NR2B-3.zip	Chessboard	Ex14	R58		NR2B-3	NR2B	4864	3456	42	295	http://dx.doi.org/10.6084/m9.figshare.1136081_D297	http://openconnecto.me/ocp/ca/Ex14R58/xy/NR2B-3/0/0,4864/0,3456/0/
Ex14-R58_PSD95-1.zip	Chessboard	Ex14	R58		PSD95-1	PSD95	4864	3456	42	276	http://dx.doi.org/10.6084/m9.figshare.1136081_D278	http://openconnecto.me/ocp/ca/Ex14R58/xy/PSD95-1/0/0,4864/0,3456/0/
Ex14-R58_PV25-5.zip	Chessboard	Ex14	R58		PV25-5	PV25	4864	3456	42	277	http://dx.doi.org/10.6084/m9.figshare.1136081_D279	http://openconnecto.me/ocp/ca/Ex14R58/xy/PV25-5/0/0,4864/0,3456/0/
Ex14-R58_Synapsin1-2.zip	Chessboard	Ex14	R58		Synapsin1-2	Synapsin1	4864	3456	42	287	http://dx.doi.org/10.6084/m9.figshare.1136081_D289	http://openconnecto.me/ocp/ca/Ex14R58/xy/Synapsin1-2/0/0,4864/0,3456/0/
Ex14-R58_Synaptopodin-7.zip	Chessboard	Ex14	R58		Synaptopodin-7	Synaptopodin	4864	3456	42	275	http://dx.doi.org/10.6084/m9.figshare.1136081_D277	http://openconnecto.me/ocp/ca/Ex14R58/xy/Synaptopodin-7/0/0,4864/0,3456/0/
Ex14-R58_vGAT-4.zip	Chessboard	Ex14	R58		vGAT-4	vGAT	4864	3456	42	284	http://dx.doi.org/10.6084/m9.figshare.1136081_D286	http://openconnecto.me/ocp/ca/Ex14R58/xy/vGAT-4/0/0,4864/0,3456/0/
Ex14-R58_vGluT1-4.zip	Chessboard	Ex14	R58		vGluT1-4	vGluT1	4864	3456	42	281	http://dx.doi.org/10.6084/m9.figshare.1136081_D283	http://openconnecto.me/ocp/ca/Ex14R58/xy/vGluT1-4/0/0,4864/0,3456/0/
Ex14-R58_vGluT1-6.zip	Chessboard	Ex14	R58		vGluT1-6	vGluT1	4864	3456	42	286	http://dx.doi.org/10.6084/m9.figshare.1136081_D288	http://openconnecto.me/ocp/ca/Ex14R58/xy/vGluT1-6/0/0,4864/0,3456/0/
Ex14-R58_vGluT2-2.zip	Chessboard	Ex14	R58		vGluT2-2	vGluT2	4864	3456	42	294	http://dx.doi.org/10.6084/m9.figshare.1136081_D296	http://openconnecto.me/ocp/ca/Ex14R58/xy/vGluT2-2/0/0,4864/0,3456/0/
Ex14-R58_vGluT2-3.zip	Chessboard	Ex14	R58		vGluT2-3	vGluT2	4864	3456	42	279	http://dx.doi.org/10.6084/m9.figshare.1136081_D281	http://openconnecto.me/ocp/ca/Ex14R58/xy/vGluT2-3/0/0,4864/0,3456/0/
Ex14-R58_YFP-1.zip	Chessboard	Ex14	R58		YFP-1	YFP	4864	3456	42	293	http://dx.doi.org/10.6084/m9.figshare.1136081_D295	http://openconnecto.me/ocp/ca/Ex14R58/xy/YFP-1/0/0,4864/0,3456/0/
Ex2-R18_C1_DAPI-1.zip	Chessboard	Ex2	R18	C1	DAPI-1	DAPI	2176	3328	43	50	http://dx.doi.org/10.6084/m9.figshare.1136081_D52	http://openconnecto.me/ocp/ca/Ex2R18C1/xy/DAPI-1/0/0,2176/0,3328/0/
Ex2-R18_C1_DAPI-2.zip	Chessboard	Ex2	R18	C1	DAPI-2	DAPI	2176	3328	43	36	http://dx.doi.org/10.6084/m9.figshare.1136081_D38	http://openconnecto.me/ocp/ca/Ex2R18C1/xy/DAPI-2/0/0,2176/0,3328/0/
Ex2-R18_C1_DAPI-3.zip	Chessboard	Ex2	R18	C1	DAPI-3	DAPI	2176	3328	43	54	http://dx.doi.org/10.6084/m9.figshare.1136081_D56	http://openconnecto.me/ocp/ca/Ex2R18C1/xy/DAPI-3/0/0,2176/0,3328/0/
Ex2-R18_C1_DAPI-4.zip	Chessboard	Ex2	R18	C1	DAPI-4	DAPI	2176	3328	43	46	http://dx.doi.org/10.6084/m9.figshare.1136081_D48	http://openconnecto.me/ocp/ca/Ex2R18C1/xy/DAPI-4/0/0,2176/0,3328/0/
Ex2-R18_C1_DAPI-5a.zip	Chessboard	Ex2	R18	C1	DAPI-5a	DAPIa	2176	3328	43	45	http://dx.doi.org/10.6084/m9.figshare.1136081_D47	http://openconnecto.me/ocp/ca/Ex2R18C1/xy/DAPI-5a/0/0,2176/0,3328/0/
Ex2-R18_C1_DAPI-5b.zip	Chessboard	Ex2	R18	C1	DAPI-5b	DAPIb	2176	3328	43	51	http://dx.doi.org/10.6084/m9.figshare.1136081_D53	http://openconnecto.me/ocp/ca/Ex2R18C1/xy/DAPI-5b/0/0,2176/0,3328/0/
Ex2-R18_C1_DAPI-6.zip	Chessboard	Ex2	R18	C1	DAPI-6	DAPI	2176	3328	43	33	http://dx.doi.org/10.6084/m9.figshare.1136081_D35	http://openconnecto.me/ocp/ca/Ex2R18C1/xy/DAPI-6/0/0,2176/0,3328/0/
Ex2-R18_C1_DAPI-7.zip	Chessboard	Ex2	R18	C1	DAPI-7	DAPI	2176	3328	43	35	http://dx.doi.org/10.6084/m9.figshare.1136081_D37	http://openconnecto.me/ocp/ca/Ex2R18C1/xy/DAPI-7/0/0,2176/0,3328/0/
Ex2-R18_C1_GABAARa1-7.zip	Chessboard	Ex2	R18	C1	GABAARa1-7	GABAARa1	2176	3328	43	53	http://dx.doi.org/10.6084/m9.figshare.1136081_D55	http://openconnecto.me/ocp/ca/Ex2R18C1/xy/GABAARa1-7/0/0,2176/0,3328/0/
Ex2-R18_C1_GAD2-4.zip	Chessboard	Ex2	R18	C1	GAD2-4	GAD2	2176	3328	43	37	http://dx.doi.org/10.6084/m9.figshare.1136081_D39	http://openconnecto.me/ocp/ca/Ex2R18C1/xy/GAD2-4/0/0,2176/0,3328/0/
Ex2-R18_C1_Gephyrin-1.zip	Chessboard	Ex2	R18	C1	Gephyrin-1	Gephyrin	2176	3328	43	43	http://dx.doi.org/10.6084/m9.figshare.1136081_D45	http://openconnecto.me/ocp/ca/Ex2R18C1/xy/Gephyrin-1/0/0,2176/0,3328/0/
Ex2-R18_C1_GFP-5b.zip	Chessboard	Ex2	R18	C1	GFP-5b	GFPb	2176	3328	43	38	http://dx.doi.org/10.6084/m9.figshare.1136081_D40	http://openconnecto.me/ocp/ca/Ex2R18C1/xy/GFP-5b/0/0,2176/0,3328/0/
Ex2-R18_C1_GluR1-5a.zip	Chessboard	Ex2	R18	C1	GluR1-5a	GluR1a	2176	3328	43	47	http://dx.doi.org/10.6084/m9.figshare.1136081_D49	http://openconnecto.me/ocp/ca/Ex2R18C1/xy/GluR1-5a/0/0,2176/0,3328/0/
Ex2-R18_C1_GluR2-6.zip	Chessboard	Ex2	R18	C1	GluR2-6	GluR2	2176	3328	43	44	http://dx.doi.org/10.6084/m9.figshare.1136081_D46	http://openconnecto.me/ocp/ca/Ex2R18C1/xy/GluR2-6/0/0,2176/0,3328/0/
Ex2-R18_C1_GluR4-7.zip	Chessboard	Ex2	R18	C1	GluR4-7	GluR4	2176	3328	43	34	http://dx.doi.org/10.6084/m9.figshare.1136081_D36	http://openconnecto.me/ocp/ca/Ex2R18C1/xy/GluR4-7/0/0,2176/0,3328/0/
Ex2-R18_C1_NR2A-2.zip	Chessboard	Ex2	R18	C1	NR2A-2	NR2A	2176	3328	43	42	http://dx.doi.org/10.6084/m9.figshare.1136081_D44	http://openconnecto.me/ocp/ca/Ex2R18C1/xy/NR2A-2/0/0,2176/0,3328/0/
Ex2-R18_C1_NR2B-4.zip	Chessboard	Ex2	R18	C1	NR2B-4	NR2B	2176	3328	43	49	http://dx.doi.org/10.6084/m9.figshare.1136081_D51	http://openconnecto.me/ocp/ca/Ex2R18C1/xy/NR2B-4/0/0,2176/0,3328/0/
Ex2-R18_C1_PSD-2.zip	Chessboard	Ex2	R18	C1	PSD-2	PSD	2176	3328	43	41	http://dx.doi.org/10.6084/m9.figshare.1136081_D43	http://openconnecto.me/ocp/ca/Ex2R18C1/xy/PSD-2/0/0,2176/0,3328/0/
Ex2-R18_C1_PV25-1.zip	Chessboard	Ex2	R18	C1	PV25-1	PV25	2176	3328	43	40	http://dx.doi.org/10.6084/m9.figshare.1136081_D42	http://openconnecto.me/ocp/ca/Ex2R18C1/xy/PV25-1/0/0,2176/0,3328/0/
Ex2-R18_C1_Synapsin1-3.zip	Chessboard	Ex2	R18	C1	Synapsin1-3	Synapsin1	2176	3328	43	57	http://dx.doi.org/10.6084/m9.figshare.1136081_D59	http://openconnecto.me/ocp/ca/Ex2R18C1/xy/Synapsin1-3/0/0,2176/0,3328/0/
Ex2-R18_C1_Synaptopodin-6.zip	Chessboard	Ex2	R18	C1	Synaptopodin-6	Synaptopodin	2176	3328	43	48	http://dx.doi.org/10.6084/m9.figshare.1136081_D50	http://openconnecto.me/ocp/ca/Ex2R18C1/xy/Synaptopodin-6/0/0,2176/0,3328/0/
Ex2-R18_C1_vGAT-3.zip	Chessboard	Ex2	R18	C1	vGAT-3	vGAT	2176	3328	43	52	http://dx.doi.org/10.6084/m9.figshare.1136081_D54	http://openconnecto.me/ocp/ca/Ex2R18C1/xy/vGAT-3/0/0,2176/0,3328/0/
Ex2-R18_C1_vGluT1-3.zip	Chessboard	Ex2	R18	C1	vGluT1-3	vGluT1	2176	3328	43	39	http://dx.doi.org/10.6084/m9.figshare.1136081_D41	http://openconnecto.me/ocp/ca/Ex2R18C1/xy/vGluT1-3/0/0,2176/0,3328/0/
Ex2-R18_C1_vGluT2-2.zip	Chessboard	Ex2	R18	C1	vGluT2-2	vGluT2	2176	3328	43	56	http://dx.doi.org/10.6084/m9.figshare.1136081_D58	http://openconnecto.me/ocp/ca/Ex2R18C1/xy/vGluT2-2/0/0,2176/0,3328/0/
Ex2-R18_C1_YFP-1.zip	Chessboard	Ex2	R18	C1	YFP-1	YFP	2176	3328	43	55	http://dx.doi.org/10.6084/m9.figshare.1136081_D57	http://openconnecto.me/ocp/ca/Ex2R18C1/xy/YFP-1/0/0,2176/0,3328/0/
Ex2-R18_C2_DAPI-1.zip	Chessboard	Ex2	R18	C2	DAPI-1	DAPI	2048	3200	43	25	http://dx.doi.org/10.6084/m9.figshare.1136081_D27	http://openconnecto.me/ocp/ca/Ex2R18C2/xy/DAPI-1/0/0,2048/0,3200/0/
Ex2-R18_C2_DAPI-2.zip	Chessboard	Ex2	R18	C2	DAPI-2	DAPI	2048	3200	43	11	http://dx.doi.org/10.6084/m9.figshare.1136081_D13	http://openconnecto.me/ocp/ca/Ex2R18C2/xy/DAPI-2/0/0,2048/0,3200/0/
Ex2-R18_C2_DAPI-3.zip	Chessboard	Ex2	R18	C2	DAPI-3	DAPI	2048	3200	43	29	http://dx.doi.org/10.6084/m9.figshare.1136081_D31	http://openconnecto.me/ocp/ca/Ex2R18C2/xy/DAPI-3/0/0,2048/0,3200/0/
Ex2-R18_C2_DAPI-4.zip	Chessboard	Ex2	R18	C2	DAPI-4	DAPI	2048	3200	43	21	http://dx.doi.org/10.6084/m9.figshare.1136081_D23	http://openconnecto.me/ocp/ca/Ex2R18C2/xy/DAPI-4/0/0,2048/0,3200/0/
Ex2-R18_C2_DAPI-5a.zip	Chessboard	Ex2	R18	C2	DAPI-5a	DAPIa	2048	3200	43	20	http://dx.doi.org/10.6084/m9.figshare.1136081_D22	http://openconnecto.me/ocp/ca/Ex2R18C2/xy/DAPI-5a/0/0,2048/0,3200/0/
Ex2-R18_C2_DAPI-5b.zip	Chessboard	Ex2	R18	C2	DAPI-5b	DAPIb	2048	3200	43	26	http://dx.doi.org/10.6084/m9.figshare.1136081_D28	http://openconnecto.me/ocp/ca/Ex2R18C2/xy/DAPI-5b/0/0,2048/0,3200/0/
Ex2-R18_C2_DAPI-6.zip	Chessboard	Ex2	R18	C2	DAPI-6	DAPI	2048	3200	43	8	http://dx.doi.org/10.6084/m9.figshare.1136081_D10	http://openconnecto.me/ocp/ca/Ex2R18C2/xy/DAPI-6/0/0,2048/0,3200/0/
Ex2-R18_C2_DAPI-7.zip	Chessboard	Ex2	R18	C2	DAPI-7	DAPI	2048	3200	43	10	http://dx.doi.org/10.6084/m9.figshare.1136081_D12	http://openconnecto.me/ocp/ca/Ex2R18C2/xy/DAPI-7/0/0,2048/0,3200/0/
Ex2-R18_C2_GABAARa1-7.zip	Chessboard	Ex2	R18	C2	GABAARa1-7	GABAARa1	2048	3200	43	28	http://dx.doi.org/10.6084/m9.figshare.1136081_D30	http://openconnecto.me/ocp/ca/Ex2R18C2/xy/GABAARa1-7/0/0,2048/0,3200/0/
Ex2-R18_C2_GAD2-4.zip	Chessboard	Ex2	R18	C2	GAD2-4	GAD2	2048	3200	43	12	http://dx.doi.org/10.6084/m9.figshare.1136081_D14	http://openconnecto.me/ocp/ca/Ex2R18C2/xy/GAD2-4/0/0,2048/0,3200/0/
Ex2-R18_C2_Gephyrin-1.zip	Chessboard	Ex2	R18	C2	Gephyrin-1	Gephyrin	2048	3200	43	18	http://dx.doi.org/10.6084/m9.figshare.1136081_D20	http://openconnecto.me/ocp/ca/Ex2R18C2/xy/Gephyrin-1/0/0,2048/0,3200/0/
Ex2-R18_C2_GFP-5b.zip	Chessboard	Ex2	R18	C2	GFP-5b	GFPb	2048	3200	43	13	http://dx.doi.org/10.6084/m9.figshare.1136081_D15	http://openconnecto.me/ocp/ca/Ex2R18C2/xy/GFP-5b/0/0,2048/0,3200/0/
Ex2-R18_C2_GluR1-5a.zip	Chessboard	Ex2	R18	C2	GluR1-5a	GluR1a	2048	3200	43	22	http://dx.doi.org/10.6084/m9.figshare.1136081_D24	http://openconnecto.me/ocp/ca/Ex2R18C2/xy/GluR1-5a/0/0,2048/0,3200/0/
Ex2-R18_C2_GluR2-6.zip	Chessboard	Ex2	R18	C2	GluR2-6	GluR2	2048	3200	43	19	http://dx.doi.org/10.6084/m9.figshare.1136081_D21	http://openconnecto.me/ocp/ca/Ex2R18C2/xy/GluR2-6/0/0,2048/0,3200/0/
Ex2-R18_C2_GluR4-7.zip	Chessboard	Ex2	R18	C2	GluR4-7	GluR4	2048	3200	43	9	http://dx.doi.org/10.6084/m9.figshare.1136081_D11	http://openconnecto.me/ocp/ca/Ex2R18C2/xy/GluR4-7/0/0,2048/0,3200/0/
Ex2-R18_C2_NR2A-2.zip	Chessboard	Ex2	R18	C2	NR2A-2	NR2A	2048	3200	43	17	http://dx.doi.org/10.6084/m9.figshare.1136081_D19	http://openconnecto.me/ocp/ca/Ex2R18C2/xy/NR2A-2/0/0,2048/0,3200/0/
Ex2-R18_C2_NR2B-4.zip	Chessboard	Ex2	R18	C2	NR2B-4	NR2B	2048	3200	43	24	http://dx.doi.org/10.6084/m9.figshare.1136081_D26	http://openconnecto.me/ocp/ca/Ex2R18C2/xy/NR2B-4/0/0,2048/0,3200/0/
Ex2-R18_C2_PSD-2.zip	Chessboard	Ex2	R18	C2	PSD-2	PSD	2048	3200	43	16	http://dx.doi.org/10.6084/m9.figshare.1136081_D18	http://openconnecto.me/ocp/ca/Ex2R18C2/xy/PSD-2/0/0,2048/0,3200/0/
Ex2-R18_C2_PV25-1.zip	Chessboard	Ex2	R18	C2	PV25-1	PV25	2048	3200	43	15	http://dx.doi.org/10.6084/m9.figshare.1136081_D17	http://openconnecto.me/ocp/ca/Ex2R18C2/xy/PV25-1/0/0,2048/0,3200/0/
Ex2-R18_C2_Synapsin1-3.zip	Chessboard	Ex2	R18	C2	Synapsin1-3	Synapsin1	2048	3200	43	32	http://dx.doi.org/10.6084/m9.figshare.1136081_D34	http://openconnecto.me/ocp/ca/Ex2R18C2/xy/Synapsin1-3/0/0,2048/0,3200/0/
Ex2-R18_C2_Synaptopodin-6.zip	Chessboard	Ex2	R18	C2	Synaptopodin-6	Synaptopodin	2048	3200	43	23	http://dx.doi.org/10.6084/m9.figshare.1136081_D25	http://openconnecto.me/ocp/ca/Ex2R18C2/xy/Synaptopodin-6/0/0,2048/0,3200/0/
Ex2-R18_C2_vGAT-3.zip	Chessboard	Ex2	R18	C2	vGAT-3	vGAT	2048	3200	43	27	http://dx.doi.org/10.6084/m9.figshare.1136081_D29	http://openconnecto.me/ocp/ca/Ex2R18C2/xy/vGAT-3/0/0,2048/0,3200/0/
Ex2-R18_C2_vGluT1-3.zip	Chessboard	Ex2	R18	C2	vGluT1-3	vGluT1	2048	3200	43	14	http://dx.doi.org/10.6084/m9.figshare.1136081_D16	http://openconnecto.me/ocp/ca/Ex2R18C2/xy/vGluT1-3/0/0,2048/0,3200/0/
Ex2-R18_C2_vGluT2-2.zip	Chessboard	Ex2	R18	C2	vGluT2-2	vGluT2	2048	3200	43	31	http://dx.doi.org/10.6084/m9.figshare.1136081_D33	http://openconnecto.me/ocp/ca/Ex2R18C2/xy/vGluT2-2/0/0,2048/0,3200/0/
Ex2-R18_C2_YFP-1.zip	Chessboard	Ex2	R18	C2	YFP-1	YFP	2048	3200	43	30	http://dx.doi.org/10.6084/m9.figshare.1136081_D32	http://openconnecto.me/ocp/ca/Ex2R18C2/xy/YFP-1/0/0,2048/0,3200/0/
Ex3-R43_C1_Arc-3.zip	Chessboard	Ex3	R43	C1	Arc-3	Arc	2176	3328	70	130	http://dx.doi.org/10.6084/m9.figshare.1136081_D132	http://openconnecto.me/ocp/ca/Ex3R43C1/xy/Arc-3/0/0,2176/0,3328/0/
Ex3-R43_C1_DAPI-1.zip	Chessboard	Ex3	R43	C1	DAPI-1	DAPI	2176	3328	70	128	http://dx.doi.org/10.6084/m9.figshare.1136081_D130	http://openconnecto.me/ocp/ca/Ex3R43C1/xy/DAPI-1/0/0,2176/0,3328/0/
Ex3-R43_C1_DAPI-2.zip	Chessboard	Ex3	R43	C1	DAPI-2	DAPI	2176	3328	70	114	http://dx.doi.org/10.6084/m9.figshare.1136081_D116	http://openconnecto.me/ocp/ca/Ex3R43C1/xy/DAPI-2/0/0,2176/0,3328/0/
Ex3-R43_C1_DAPI-3.zip	Chessboard	Ex3	R43	C1	DAPI-3	DAPI	2176	3328	70	132	http://dx.doi.org/10.6084/m9.figshare.1136081_D134	http://openconnecto.me/ocp/ca/Ex3R43C1/xy/DAPI-3/0/0,2176/0,3328/0/
Ex3-R43_C1_DAPI-4.zip	Chessboard	Ex3	R43	C1	DAPI-4	DAPI	2176	3328	70	124	http://dx.doi.org/10.6084/m9.figshare.1136081_D126	http://openconnecto.me/ocp/ca/Ex3R43C1/xy/DAPI-4/0/0,2176/0,3328/0/
Ex3-R43_C1_DAPI-6.zip	Chessboard	Ex3	R43	C1	DAPI-6	DAPI	2176	3328	70	110	http://dx.doi.org/10.6084/m9.figshare.1136081_D112	http://openconnecto.me/ocp/ca/Ex3R43C1/xy/DAPI-6/0/0,2176/0,3328/0/
Ex3-R43_C1_DAPI-7.zip	Chessboard	Ex3	R43	C1	DAPI-7	DAPI	2176	3328	70	112	http://dx.doi.org/10.6084/m9.figshare.1136081_D114	http://openconnecto.me/ocp/ca/Ex3R43C1/xy/DAPI-7/0/0,2176/0,3328/0/
Ex3-R43_C1_DAPI-8.zip	Chessboard	Ex3	R43	C1	DAPI-8	DAPI	2176	3328	70	133	http://dx.doi.org/10.6084/m9.figshare.1136081_D135	http://openconnecto.me/ocp/ca/Ex3R43C1/xy/DAPI-8/0/0,2176/0,3328/0/
Ex3-R43_C1_GABAARa1-8.zip	Chessboard	Ex3	R43	C1	GABAARa1-8	GABAARa1	2176	3328	70	115	http://dx.doi.org/10.6084/m9.figshare.1136081_D117	http://openconnecto.me/ocp/ca/Ex3R43C1/xy/GABAARa1-8/0/0,2176/0,3328/0/
Ex3-R43_C1_GAD6567-4.zip	Chessboard	Ex3	R43	C1	GAD6567-4	GAD6567	2176	3328	70	120	http://dx.doi.org/10.6084/m9.figshare.1136081_D122	http://openconnecto.me/ocp/ca/Ex3R43C1/xy/GAD6567-4/0/0,2176/0,3328/0/
Ex3-R43_C1_Gephyrin-1.zip	Chessboard	Ex3	R43	C1	Gephyrin-1	Gephyrin	2176	3328	70	121	http://dx.doi.org/10.6084/m9.figshare.1136081_D123	http://openconnecto.me/ocp/ca/Ex3R43C1/xy/Gephyrin-1/0/0,2176/0,3328/0/
Ex3-R43_C1_GFP-4.zip	Chessboard	Ex3	R43	C1	GFP-4	GFP	2176	3328	70	111	http://dx.doi.org/10.6084/m9.figshare.1136081_D113	http://openconnecto.me/ocp/ca/Ex3R43C1/xy/GFP-4/0/0,2176/0,3328/0/
Ex3-R43_C1_GluR1-6.zip	Chessboard	Ex3	R43	C1	GluR1-6	GluR1	2176	3328	70	122	http://dx.doi.org/10.6084/m9.figshare.1136081_D124	http://openconnecto.me/ocp/ca/Ex3R43C1/xy/GluR1-6/0/0,2176/0,3328/0/
Ex3-R43_C1_GluR2-6.zip	Chessboard	Ex3	R43	C1	GluR2-6	GluR2	2176	3328	70	123	http://dx.doi.org/10.6084/m9.figshare.1136081_D125	http://openconnecto.me/ocp/ca/Ex3R43C1/xy/GluR2-6/0/0,2176/0,3328/0/
Ex3-R43_C1_GluR4-8.zip	Chessboard	Ex3	R43	C1	GluR4-8	GluR4	2176	3328	70	125	http://dx.doi.org/10.6084/m9.figshare.1136081_D127	http://openconnecto.me/ocp/ca/Ex3R43C1/xy/GluR4-8/0/0,2176/0,3328/0/
Ex3-R43_C1_NR2A-4.zip	Chessboard	Ex3	R43	C1	NR2A-4	NR2A	2176	3328	70	127	http://dx.doi.org/10.6084/m9.figshare.1136081_D129	http://openconnecto.me/ocp/ca/Ex3R43C1/xy/NR2A-4/0/0,2176/0,3328/0/
Ex3-R43_C1_NR2B-3.zip	Chessboard	Ex3	R43	C1	NR2B-3	NR2B	2176	3328	70	135	http://dx.doi.org/10.6084/m9.figshare.1136081_D137	http://openconnecto.me/ocp/ca/Ex3R43C1/xy/NR2B-3/0/0,2176/0,3328/0/
Ex3-R43_C1_NR2B-7.zip	Chessboard	Ex3	R43	C1	NR2B-7	NR2B	2176	3328	70	131	http://dx.doi.org/10.6084/m9.figshare.1136081_D133	http://openconnecto.me/ocp/ca/Ex3R43C1/xy/NR2B-7/0/0,2176/0,3328/0/
Ex3-R43_C1_PSD95-2.zip	Chessboard	Ex3	R43	C1	PSD95-2	PSD95	2176	3328	70	113	http://dx.doi.org/10.6084/m9.figshare.1136081_D115	http://openconnecto.me/ocp/ca/Ex3R43C1/xy/PSD95-2/0/0,2176/0,3328/0/
Ex3-R43_C1_PV-1.zip	Chessboard	Ex3	R43	C1	PV25-1	PV25	2176	3328	70	119	http://dx.doi.org/10.6084/m9.figshare.1136081_D121	http://openconnecto.me/ocp/ca/Ex3R43C1/xy/PV25-1/0/0,2176/0,3328/0/
Ex3-R43_C1_Synapsin1-3.zip	Chessboard	Ex3	R43	C1	Synapsin1-3	Synapsin1	2176	3328	70	134	http://dx.doi.org/10.6084/m9.figshare.1136081_D136	http://openconnecto.me/ocp/ca/Ex3R43C1/xy/Synapsin1-3/0/0,2176/0,3328/0/
Ex3-R43_C1_Synaptopodin-7.zip	Chessboard	Ex3	R43	C1	Synaptopodin-7	Synaptopodin	2176	3328	70	117	http://dx.doi.org/10.6084/m9.figshare.1136081_D119	http://openconnecto.me/ocp/ca/Ex3R43C1/xy/Synaptopodin-7/0/0,2176/0,3328/0/
Ex3-R43_C1_vGAT-2.zip	Chessboard	Ex3	R43	C1	vGAT-2	vGAT	2176	3328	70	118	http://dx.doi.org/10.6084/m9.figshare.1136081_D120	http://openconnecto.me/ocp/ca/Ex3R43C1/xy/vGAT-2/0/0,2176/0,3328/0/
Ex3-R43_C1_vGluT1-2.zip	Chessboard	Ex3	R43	C1	vGluT1-2	vGluT1	2176	3328	70	116	http://dx.doi.org/10.6084/m9.figshare.1136081_D118	http://openconnecto.me/ocp/ca/Ex3R43C1/xy/vGluT1-2/0/0,2176/0,3328/0/
Ex3-R43_C1_vGluT2-1.zip	Chessboard	Ex3	R43	C1	vGluT2-1	vGluT2	2176	3328	70	126	http://dx.doi.org/10.6084/m9.figshare.1136081_D128	http://openconnecto.me/ocp/ca/Ex3R43C1/xy/vGluT2-1/0/0,2176/0,3328/0/
Ex3-R43_C1_vGluT2-7.zip	Chessboard	Ex3	R43	C1	vGluT2-7	vGluT2	2176	3328	70	129	http://dx.doi.org/10.6084/m9.figshare.1136081_D131	http://openconnecto.me/ocp/ca/Ex3R43C1/xy/vGluT2-7/0/0,2176/0,3328/0/
Ex3-R43_C2_Arc-3.zip	Chessboard	Ex3	R43	C2	Arc-3	Arc	2048	3200	70	78	http://dx.doi.org/10.6084/m9.figshare.1136081_D80	http://openconnecto.me/ocp/ca/Ex3R43C2/xy/Arc-3/0/0,2048/0,3200/0/
Ex3-R43_C2_DAPI-1.zip	Chessboard	Ex3	R43	C2	DAPI-1	DAPI	2048	3200	70	76	http://dx.doi.org/10.6084/m9.figshare.1136081_D78	http://openconnecto.me/ocp/ca/Ex3R43C2/xy/DAPI-1/0/0,2048/0,3200/0/
Ex3-R43_C2_DAPI-2.zip	Chessboard	Ex3	R43	C2	DAPI-2	DAPI	2048	3200	70	62	http://dx.doi.org/10.6084/m9.figshare.1136081_D64	http://openconnecto.me/ocp/ca/Ex3R43C2/xy/DAPI-2/0/0,2048/0,3200/0/
Ex3-R43_C2_DAPI-3.zip	Chessboard	Ex3	R43	C2	DAPI-3	DAPI	2048	3200	70	80	http://dx.doi.org/10.6084/m9.figshare.1136081_D82	http://openconnecto.me/ocp/ca/Ex3R43C2/xy/DAPI-3/0/0,2048/0,3200/0/
Ex3-R43_C2_DAPI-4.zip	Chessboard	Ex3	R43	C2	DAPI-4	DAPI	2048	3200	70	72	http://dx.doi.org/10.6084/m9.figshare.1136081_D74	http://openconnecto.me/ocp/ca/Ex3R43C2/xy/DAPI-4/0/0,2048/0,3200/0/
Ex3-R43_C2_DAPI-6.zip	Chessboard	Ex3	R43	C2	DAPI-6	DAPI	2048	3200	70	58	http://dx.doi.org/10.6084/m9.figshare.1136081_D60	http://openconnecto.me/ocp/ca/Ex3R43C2/xy/DAPI-6/0/0,2048/0,3200/0/
Ex3-R43_C2_DAPI-7.zip	Chessboard	Ex3	R43	C2	DAPI-7	DAPI	2048	3200	70	60	http://dx.doi.org/10.6084/m9.figshare.1136081_D62	http://openconnecto.me/ocp/ca/Ex3R43C2/xy/DAPI-7/0/0,2048/0,3200/0/
Ex3-R43_C2_DAPI-8.zip	Chessboard	Ex3	R43	C2	DAPI-8	DAPI	2048	3200	70	81	http://dx.doi.org/10.6084/m9.figshare.1136081_D83	http://openconnecto.me/ocp/ca/Ex3R43C2/xy/DAPI-8/0/0,2048/0,3200/0/
Ex3-R43_C2_GABAARa1-8.zip	Chessboard	Ex3	R43	C2	GABAARa1-8	GABAARa1	2048	3200	70	63	http://dx.doi.org/10.6084/m9.figshare.1136081_D65	http://openconnecto.me/ocp/ca/Ex3R43C2/xy/GABAARa1-8/0/0,2048/0,3200/0/
Ex3-R43_C2_GAD6567-4.zip	Chessboard	Ex3	R43	C2	GAD6567-4	GAD6567	2048	3200	70	68	http://dx.doi.org/10.6084/m9.figshare.1136081_D70	http://openconnecto.me/ocp/ca/Ex3R43C2/xy/GAD6567-4/0/0,2048/0,3200/0/
Ex3-R43_C2_Gephyrin-1.zip	Chessboard	Ex3	R43	C2	Gephyrin-1	Gephyrin	2048	3200	70	69	http://dx.doi.org/10.6084/m9.figshare.1136081_D71	http://openconnecto.me/ocp/ca/Ex3R43C2/xy/Gephyrin-1/0/0,2048/0,3200/0/
Ex3-R43_C2_GFP-4.zip	Chessboard	Ex3	R43	C2	GFP-4	GFP	2048	3200	70	59	http://dx.doi.org/10.6084/m9.figshare.1136081_D61	http://openconnecto.me/ocp/ca/Ex3R43C2/xy/GFP-4/0/0,2048/0,3200/0/
Ex3-R43_C2_GluR1-6.zip	Chessboard	Ex3	R43	C2	GluR1-6	GluR1	2048	3200	70	70	http://dx.doi.org/10.6084/m9.figshare.1136081_D72	http://openconnecto.me/ocp/ca/Ex3R43C2/xy/GluR1-6/0/0,2048/0,3200/0/
Ex3-R43_C2_GluR2-6.zip	Chessboard	Ex3	R43	C2	GluR2-6	GluR2	2048	3200	70	71	http://dx.doi.org/10.6084/m9.figshare.1136081_D73	http://openconnecto.me/ocp/ca/Ex3R43C2/xy/GluR2-6/0/0,2048/0,3200/0/
Ex3-R43_C2_GluR4-8.zip	Chessboard	Ex3	R43	C2	GluR4-8	GluR4	2048	3200	70	73	http://dx.doi.org/10.6084/m9.figshare.1136081_D75	http://openconnecto.me/ocp/ca/Ex3R43C2/xy/GluR4-8/0/0,2048/0,3200/0/
Ex3-R43_C2_NR2A-4.zip	Chessboard	Ex3	R43	C2	NR2A-4	NR2A	2048	3200	70	75	http://dx.doi.org/10.6084/m9.figshare.1136081_D77	http://openconnecto.me/ocp/ca/Ex3R43C2/xy/NR2A-4/0/0,2048/0,3200/0/
Ex3-R43_C2_NR2B-3.zip	Chessboard	Ex3	R43	C2	NR2B-3	NR2B	2048	3200	70	83	http://dx.doi.org/10.6084/m9.figshare.1136081_D85	http://openconnecto.me/ocp/ca/Ex3R43C2/xy/NR2B-3/0/0,2048/0,3200/0/
Ex3-R43_C2_NR2B-7.zip	Chessboard	Ex3	R43	C2	NR2B-7	NR2B	2048	3200	70	79	http://dx.doi.org/10.6084/m9.figshare.1136081_D81	http://openconnecto.me/ocp/ca/Ex3R43C2/xy/NR2B-7/0/0,2048/0,3200/0/
Ex3-R43_C2_PSD95-2.zip	Chessboard	Ex3	R43	C2	PSD95-2	PSD95	2048	3200	70	61	http://dx.doi.org/10.6084/m9.figshare.1136081_D63	http://openconnecto.me/ocp/ca/Ex3R43C2/xy/PSD95-2/0/0,2048/0,3200/0/
Ex3-R43_C2_PV-1.zip	Chessboard	Ex3	R43	C2	PV25-1	PV25	2048	3200	70	67	http://dx.doi.org/10.6084/m9.figshare.1136081_D69	http://openconnecto.me/ocp/ca/Ex3R43C2/xy/PV25-1/0/0,2048/0,3200/0/
Ex3-R43_C2_Synapsin1-3.zip	Chessboard	Ex3	R43	C2	Synapsin1-3	Synapsin1	2048	3200	70	82	http://dx.doi.org/10.6084/m9.figshare.1136081_D84	http://openconnecto.me/ocp/ca/Ex3R43C2/xy/Synapsin1-3/0/0,2048/0,3200/0/
Ex3-R43_C2_Synaptopodin-7.zip	Chessboard	Ex3	R43	C2	Synaptopodin-7	Synaptopodin	2048	3200	70	65	http://dx.doi.org/10.6084/m9.figshare.1136081_D67	http://openconnecto.me/ocp/ca/Ex3R43C2/xy/Synaptopodin-7/0/0,2048/0,3200/0/
Ex3-R43_C2_vGAT-2.zip	Chessboard	Ex3	R43	C2	vGAT-2	vGAT	2048	3200	70	66	http://dx.doi.org/10.6084/m9.figshare.1136081_D68	http://openconnecto.me/ocp/ca/Ex3R43C2/xy/vGAT-2/0/0,2048/0,3200/0/
Ex3-R43_C2_vGluT1-2.zip	Chessboard	Ex3	R43	C2	vGluT1-2	vGluT1	2048	3200	70	64	http://dx.doi.org/10.6084/m9.figshare.1136081_D66	http://openconnecto.me/ocp/ca/Ex3R43C2/xy/vGluT1-2/0/0,2048/0,3200/0/
Ex3-R43_C2_vGluT2-1.zip	Chessboard	Ex3	R43	C2	vGluT2-1	vGluT2	2048	3200	70	74	http://dx.doi.org/10.6084/m9.figshare.1136081_D76	http://openconnecto.me/ocp/ca/Ex3R43C2/xy/vGluT2-1/0/0,2048/0,3200/0/
Ex3-R43_C2_vGluT2-7.zip	Chessboard	Ex3	R43	C2	vGluT2-7	vGluT2	2048	3200	70	77	http://dx.doi.org/10.6084/m9.figshare.1136081_D79	http://openconnecto.me/ocp/ca/Ex3R43C2/xy/vGluT2-7/0/0,2048/0,3200/0/
Ex3-R43_C3_Arc-3.zip	Chessboard	Ex3	R43	C3	Arc-3	Arc	2048	3328	70	104	http://dx.doi.org/10.6084/m9.figshare.1136081_D106	http://openconnecto.me/ocp/ca/Ex3R43C3/xy/Arc-3/0/0,2048/0,3328/0/
Ex3-R43_C3_DAPI-1.zip	Chessboard	Ex3	R43	C3	DAPI-1	DAPI	2048	3328	70	102	http://dx.doi.org/10.6084/m9.figshare.1136081_D104	http://openconnecto.me/ocp/ca/Ex3R43C3/xy/DAPI-1/0/0,2048/0,3328/0/
Ex3-R43_C3_DAPI-2.zip	Chessboard	Ex3	R43	C3	DAPI-2	DAPI	2048	3328	70	88	http://dx.doi.org/10.6084/m9.figshare.1136081_D90	http://openconnecto.me/ocp/ca/Ex3R43C3/xy/DAPI-2/0/0,2048/0,3328/0/
Ex3-R43_C3_DAPI-3.zip	Chessboard	Ex3	R43	C3	DAPI-3	DAPI	2048	3328	70	106	http://dx.doi.org/10.6084/m9.figshare.1136081_D108	http://openconnecto.me/ocp/ca/Ex3R43C3/xy/DAPI-3/0/0,2048/0,3328/0/
Ex3-R43_C3_DAPI-4.zip	Chessboard	Ex3	R43	C3	DAPI-4	DAPI	2048	3328	70	98	http://dx.doi.org/10.6084/m9.figshare.1136081_D100	http://openconnecto.me/ocp/ca/Ex3R43C3/xy/DAPI-4/0/0,2048/0,3328/0/
Ex3-R43_C3_DAPI-6.zip	Chessboard	Ex3	R43	C3	DAPI-6	DAPI	2048	3328	70	84	http://dx.doi.org/10.6084/m9.figshare.1136081_D86	http://openconnecto.me/ocp/ca/Ex3R43C3/xy/DAPI-6/0/0,2048/0,3328/0/
Ex3-R43_C3_DAPI-7.zip	Chessboard	Ex3	R43	C3	DAPI-7	DAPI	2048	3328	70	86	http://dx.doi.org/10.6084/m9.figshare.1136081_D88	http://openconnecto.me/ocp/ca/Ex3R43C3/xy/DAPI-7/0/0,2048/0,3328/0/
Ex3-R43_C3_DAPI-8.zip	Chessboard	Ex3	R43	C3	DAPI-8	DAPI	2048	3328	70	107	http://dx.doi.org/10.6084/m9.figshare.1136081_D109	http://openconnecto.me/ocp/ca/Ex3R43C3/xy/DAPI-8/0/0,2048/0,3328/0/
Ex3-R43_C3_GABAARa1-8.zip	Chessboard	Ex3	R43	C3	GABAARa1-8	GABAARa1	2048	3328	70	89	http://dx.doi.org/10.6084/m9.figshare.1136081_D91	http://openconnecto.me/ocp/ca/Ex3R43C3/xy/GABAARa1-8/0/0,2048/0,3328/0/
Ex3-R43_C3_GAD6567-4.zip	Chessboard	Ex3	R43	C3	GAD6567-4	GAD6567	2048	3328	70	94	http://dx.doi.org/10.6084/m9.figshare.1136081_D96	http://openconnecto.me/ocp/ca/Ex3R43C3/xy/GAD6567-4/0/0,2048/0,3328/0/
Ex3-R43_C3_Gephyrin-1.zip	Chessboard	Ex3	R43	C3	Gephyrin-1	Gephyrin	2048	3328	70	95	http://dx.doi.org/10.6084/m9.figshare.1136081_D97	http://openconnecto.me/ocp/ca/Ex3R43C3/xy/Gephyrin-1/0/0,2048/0,3328/0/
Ex3-R43_C3_GFP-4.zip	Chessboard	Ex3	R43	C3	GFP-4	GFP	2048	3328	70	85	http://dx.doi.org/10.6084/m9.figshare.1136081_D87	http://openconnecto.me/ocp/ca/Ex3R43C3/xy/GFP-4/0/0,2048/0,3328/0/
Ex3-R43_C3_GluR1-6.zip	Chessboard	Ex3	R43	C3	GluR1-6	GluR1	2048	3328	70	96	http://dx.doi.org/10.6084/m9.figshare.1136081_D98	http://openconnecto.me/ocp/ca/Ex3R43C3/xy/GluR1-6/0/0,2048/0,3328/0/
Ex3-R43_C3_GluR2-6.zip	Chessboard	Ex3	R43	C3	GluR2-6	GluR2	2048	3328	70	97	http://dx.doi.org/10.6084/m9.figshare.1136081_D99	http://openconnecto.me/ocp/ca/Ex3R43C3/xy/GluR2-6/0/0,2048/0,3328/0/
Ex3-R43_C3_GluR4-8.zip	Chessboard	Ex3	R43	C3	GluR4-8	GluR4	2048	3328	70	99	http://dx.doi.org/10.6084/m9.figshare.1136081_D101	http://openconnecto.me/ocp/ca/Ex3R43C3/xy/GluR4-8/0/0,2048/0,3328/0/
Ex3-R43_C3_NR2A-4.zip	Chessboard	Ex3	R43	C3	NR2A-4	NR2A	2048	3328	70	101	http://dx.doi.org/10.6084/m9.figshare.1136081_D103	http://openconnecto.me/ocp/ca/Ex3R43C3/xy/NR2A-4/0/0,2048/0,3328/0/
Ex3-R43_C3_NR2B-3.zip	Chessboard	Ex3	R43	C3	NR2B-3	NR2B	2048	3328	70	109	http://dx.doi.org/10.6084/m9.figshare.1136081_D111	http://openconnecto.me/ocp/ca/Ex3R43C3/xy/NR2B-3/0/0,2048/0,3328/0/
Ex3-R43_C3_NR2B-7.zip	Chessboard	Ex3	R43	C3	NR2B-7	NR2B	2048	3328	70	105	http://dx.doi.org/10.6084/m9.figshare.1136081_D107	http://openconnecto.me/ocp/ca/Ex3R43C3/xy/NR2B-7/0/0,2048/0,3328/0/
Ex3-R43_C3_PSD95-2.zip	Chessboard	Ex3	R43	C3	PSD95-2	PSD95	2048	3328	70	87	http://dx.doi.org/10.6084/m9.figshare.1136081_D89	http://openconnecto.me/ocp/ca/Ex3R43C3/xy/PSD95-2/0/0,2048/0,3328/0/
Ex3-R43_C3_PV-1.zip	Chessboard	Ex3	R43	C3	PV25-1	PV25	2048	3328	70	93	http://dx.doi.org/10.6084/m9.figshare.1136081_D95	http://openconnecto.me/ocp/ca/Ex3R43C3/xy/PV25-1/0/0,2048/0,3328/0/
Ex3-R43_C3_Synapsin1-3.zip	Chessboard	Ex3	R43	C3	Synapsin1-3	Synapsin1	2048	3328	70	108	http://dx.doi.org/10.6084/m9.figshare.1136081_D110	http://openconnecto.me/ocp/ca/Ex3R43C3/xy/Synapsin1-3/0/0,2048/0,3328/0/
Ex3-R43_C3_Synaptopodin-7.zip	Chessboard	Ex3	R43	C3	Synaptopodin-7	Synaptopodin	2048	3328	70	91	http://dx.doi.org/10.6084/m9.figshare.1136081_D93	http://openconnecto.me/ocp/ca/Ex3R43C3/xy/Synaptopodin-7/0/0,2048/0,3328/0/
Ex3-R43_C3_vGAT-2.zip	Chessboard	Ex3	R43	C3	vGAT-2	vGAT	2048	3328	70	92	http://dx.doi.org/10.6084/m9.figshare.1136081_D94	http://openconnecto.me/ocp/ca/Ex3R43C3/xy/vGAT-2/0/0,2048/0,3328/0/
Ex3-R43_C3_vGluT1-2.zip	Chessboard	Ex3	R43	C3	vGluT1-2	vGluT1	2048	3328	70	90	http://dx.doi.org/10.6084/m9.figshare.1136081_D92	http://openconnecto.me/ocp/ca/Ex3R43C3/xy/vGluT1-2/0/0,2048/0,3328/0/
Ex3-R43_C3_vGluT2-1.zip	Chessboard	Ex3	R43	C3	vGluT2-1	vGluT2	2048	3328	70	100	http://dx.doi.org/10.6084/m9.figshare.1136081_D102	http://openconnecto.me/ocp/ca/Ex3R43C3/xy/vGluT2-1/0/0,2048/0,3328/0/
Ex3-R43_C3_vGluT2-7.zip	Chessboard	Ex3	R43	C3	vGluT2-7	vGluT2	2048	3328	70	103	http://dx.doi.org/10.6084/m9.figshare.1136081_D105	http://openconnecto.me/ocp/ca/Ex3R43C3/xy/vGluT2-7/0/0,2048/0,3328/0/
Ex6-R15_C1_DAPI-1.zip	Chessboard	Ex6	R15	C1	DAPI-1	DAPI	3328	3584	31	170	http://dx.doi.org/10.6084/m9.figshare.1136081_D172	http://openconnecto.me/ocp/ca/Ex6R15C1/xy/DAPI-1/0/0,3328/0,3584/0/
Ex6-R15_C1_DAPI-2.zip	Chessboard	Ex6	R15	C1	DAPI-2	DAPI	3328	3584	31	158	http://dx.doi.org/10.6084/m9.figshare.1136081_D160	http://openconnecto.me/ocp/ca/Ex6R15C1/xy/DAPI-2/0/0,3328/0,3584/0/
Ex6-R15_C1_DAPI-3.zip	Chessboard	Ex6	R15	C1	DAPI-3	DAPI	3328	3584	31	172	http://dx.doi.org/10.6084/m9.figshare.1136081_D174	http://openconnecto.me/ocp/ca/Ex6R15C1/xy/DAPI-3/0/0,3328/0,3584/0/
Ex6-R15_C1_DAPI-4.zip	Chessboard	Ex6	R15	C1	DAPI-4	DAPI	3328	3584	31	164	http://dx.doi.org/10.6084/m9.figshare.1136081_D166	http://openconnecto.me/ocp/ca/Ex6R15C1/xy/DAPI-4/0/0,3328/0,3584/0/
Ex6-R15_C1_DAPI-5.zip	Chessboard	Ex6	R15	C1	DAPI-5	DAPI	3328	3584	31	163	http://dx.doi.org/10.6084/m9.figshare.1136081_D165	http://openconnecto.me/ocp/ca/Ex6R15C1/xy/DAPI-5/0/0,3328/0,3584/0/
Ex6-R15_C1_DAPI-6.zip	Chessboard	Ex6	R15	C1	DAPI-6	DAPI	3328	3584	31	157	http://dx.doi.org/10.6084/m9.figshare.1136081_D159	http://openconnecto.me/ocp/ca/Ex6R15C1/xy/DAPI-6/0/0,3328/0,3584/0/
Ex6-R15_C1_GABAARa1-6.zip	Chessboard	Ex6	R15	C1	GABAARa1-6	GABAARa1	3328	3584	31	173	http://dx.doi.org/10.6084/m9.figshare.1136081_D175	http://openconnecto.me/ocp/ca/Ex6R15C1/xy/GABAARa1-6/0/0,3328/0,3584/0/
Ex6-R15_C1_GAD2-3.zip	Chessboard	Ex6	R15	C1	GAD2-3	GAD2	3328	3584	31	177	http://dx.doi.org/10.6084/m9.figshare.1136081_D179	http://openconnecto.me/ocp/ca/Ex6R15C1/xy/GAD2-3/0/0,3328/0,3584/0/
Ex6-R15_C1_Gephyrin-2.zip	Chessboard	Ex6	R15	C1	Gephyrin-2	Gephyrin	3328	3584	31	162	http://dx.doi.org/10.6084/m9.figshare.1136081_D164	http://openconnecto.me/ocp/ca/Ex6R15C1/xy/Gephyrin-2/0/0,3328/0,3584/0/
Ex6-R15_C1_GluR1-4.zip	Chessboard	Ex6	R15	C1	GluR1-4	GluR1	3328	3584	31	171	http://dx.doi.org/10.6084/m9.figshare.1136081_D173	http://openconnecto.me/ocp/ca/Ex6R15C1/xy/GluR1-4/0/0,3328/0,3584/0/
Ex6-R15_C1_GluR2-5.zip	Chessboard	Ex6	R15	C1	GluR2-5	GluR2	3328	3584	31	165	http://dx.doi.org/10.6084/m9.figshare.1136081_D167	http://openconnecto.me/ocp/ca/Ex6R15C1/xy/GluR2-5/0/0,3328/0,3584/0/
Ex6-R15_C1_NR2A-1.zip	Chessboard	Ex6	R15	C1	NR2A-1	NR2A	3328	3584	31	167	http://dx.doi.org/10.6084/m9.figshare.1136081_D169	http://openconnecto.me/ocp/ca/Ex6R15C1/xy/NR2A-1/0/0,3328/0,3584/0/
Ex6-R15_C1_NR2B-3.zip	Chessboard	Ex6	R15	C1	NR2B-3	NR2B	3328	3584	31	176	http://dx.doi.org/10.6084/m9.figshare.1136081_D178	http://openconnecto.me/ocp/ca/Ex6R15C1/xy/NR2B-3/0/0,3328/0,3584/0/
Ex6-R15_C1_PSD95-1.zip	Chessboard	Ex6	R15	C1	PSD95-1	PSD95	3328	3584	31	160	http://dx.doi.org/10.6084/m9.figshare.1136081_D162	http://openconnecto.me/ocp/ca/Ex6R15C1/xy/PSD95-1/0/0,3328/0,3584/0/
Ex6-R15_C1_PV25-5.zip	Chessboard	Ex6	R15	C1	PV25-5	PV25	3328	3584	31	161	http://dx.doi.org/10.6084/m9.figshare.1136081_D163	http://openconnecto.me/ocp/ca/Ex6R15C1/xy/PV25-5/0/0,3328/0,3584/0/
Ex6-R15_C1_Synapsin1-2.zip	Chessboard	Ex6	R15	C1	Synapsin1-2	Synapsin1	3328	3584	31	169	http://dx.doi.org/10.6084/m9.figshare.1136081_D171	http://openconnecto.me/ocp/ca/Ex6R15C1/xy/Synapsin1-2/0/0,3328/0,3584/0/
Ex6-R15_C1_Synaptopodin-6.zip	Chessboard	Ex6	R15	C1	Synaptopodin-6	Synaptopodin	3328	3584	31	168	http://dx.doi.org/10.6084/m9.figshare.1136081_D170	http://openconnecto.me/ocp/ca/Ex6R15C1/xy/Synaptopodin-6/0/0,3328/0,3584/0/
Ex6-R15_C1_vGAT-4.zip	Chessboard	Ex6	R15	C1	vGAT-4	vGAT	3328	3584	31	166	http://dx.doi.org/10.6084/m9.figshare.1136081_D168	http://openconnecto.me/ocp/ca/Ex6R15C1/xy/vGAT-4/0/0,3328/0,3584/0/
Ex6-R15_C1_vGluT1-3.zip	Chessboard	Ex6	R15	C1	vGluT1-3	vGluT1	3328	3584	31	159	http://dx.doi.org/10.6084/m9.figshare.1136081_D161	http://openconnecto.me/ocp/ca/Ex6R15C1/xy/vGluT1-3/0/0,3328/0,3584/0/
Ex6-R15_C1_vGluT2-2.zip	Chessboard	Ex6	R15	C1	vGluT2-2	vGluT2	3328	3584	31	175	http://dx.doi.org/10.6084/m9.figshare.1136081_D177	http://openconnecto.me/ocp/ca/Ex6R15C1/xy/vGluT2-2/0/0,3328/0,3584/0/
Ex6-R15_C1_YFP-1.zip	Chessboard	Ex6	R15	C1	YFP-1	YFP	3328	3584	31	174	http://dx.doi.org/10.6084/m9.figshare.1136081_D176	http://openconnecto.me/ocp/ca/Ex6R15C1/xy/YFP-1/0/0,3328/0,3584/0/
Ex6-R15_C2_DAPI-1.zip	Chessboard	Ex6	R15	C2	DAPI-1	DAPI	3328	3712	31	149	http://dx.doi.org/10.6084/m9.figshare.1136081_D151	http://openconnecto.me/ocp/ca/Ex6R15C2/xy/DAPI-1/0/0,3328/0,3712/0/
Ex6-R15_C2_DAPI-2.zip	Chessboard	Ex6	R15	C2	DAPI-2	DAPI	3328	3712	31	137	http://dx.doi.org/10.6084/m9.figshare.1136081_D139	http://openconnecto.me/ocp/ca/Ex6R15C2/xy/DAPI-2/0/0,3328/0,3712/0/
Ex6-R15_C2_DAPI-3.zip	Chessboard	Ex6	R15	C2	DAPI-3	DAPI	3328	3712	31	151	http://dx.doi.org/10.6084/m9.figshare.1136081_D153	http://openconnecto.me/ocp/ca/Ex6R15C2/xy/DAPI-3/0/0,3328/0,3712/0/
Ex6-R15_C2_DAPI-4.zip	Chessboard	Ex6	R15	C2	DAPI-4	DAPI	3328	3712	31	143	http://dx.doi.org/10.6084/m9.figshare.1136081_D145	http://openconnecto.me/ocp/ca/Ex6R15C2/xy/DAPI-4/0/0,3328/0,3712/0/
Ex6-R15_C2_DAPI-5.zip	Chessboard	Ex6	R15	C2	DAPI-5	DAPI	3328	3712	31	142	http://dx.doi.org/10.6084/m9.figshare.1136081_D144	http://openconnecto.me/ocp/ca/Ex6R15C2/xy/DAPI-5/0/0,3328/0,3712/0/
Ex6-R15_C2_DAPI-6.zip	Chessboard	Ex6	R15	C2	DAPI-6	DAPI	3328	3712	31	136	http://dx.doi.org/10.6084/m9.figshare.1136081_D138	http://openconnecto.me/ocp/ca/Ex6R15C2/xy/DAPI-6/0/0,3328/0,3712/0/
Ex6-R15_C2_GABAARa1-6.zip	Chessboard	Ex6	R15	C2	GABAARa1-6	GABAARa1	3328	3712	31	152	http://dx.doi.org/10.6084/m9.figshare.1136081_D154	http://openconnecto.me/ocp/ca/Ex6R15C2/xy/GABAARa1-6/0/0,3328/0,3712/0/
Ex6-R15_C2_GAD2-3.zip	Chessboard	Ex6	R15	C2	GAD2-3	GAD2	3328	3712	31	156	http://dx.doi.org/10.6084/m9.figshare.1136081_D158	http://openconnecto.me/ocp/ca/Ex6R15C2/xy/GAD2-3/0/0,3328/0,3712/0/
Ex6-R15_C2_Gephyrin-2.zip	Chessboard	Ex6	R15	C2	Gephyrin-2	Gephyrin	3328	3712	31	141	http://dx.doi.org/10.6084/m9.figshare.1136081_D143	http://openconnecto.me/ocp/ca/Ex6R15C2/xy/Gephyrin-2/0/0,3328/0,3712/0/
Ex6-R15_C2_GluR1-4.zip	Chessboard	Ex6	R15	C2	GluR1-4	GluR1	3328	3712	31	150	http://dx.doi.org/10.6084/m9.figshare.1136081_D152	http://openconnecto.me/ocp/ca/Ex6R15C2/xy/GluR1-4/0/0,3328/0,3712/0/
Ex6-R15_C2_GluR2-5.zip	Chessboard	Ex6	R15	C2	GluR2-5	GluR2	3328	3712	31	144	http://dx.doi.org/10.6084/m9.figshare.1136081_D146	http://openconnecto.me/ocp/ca/Ex6R15C2/xy/GluR2-5/0/0,3328/0,3712/0/
Ex6-R15_C2_NR2A-1.zip	Chessboard	Ex6	R15	C2	NR2A-1	NR2A	3328	3712	31	146	http://dx.doi.org/10.6084/m9.figshare.1136081_D148	http://openconnecto.me/ocp/ca/Ex6R15C2/xy/NR2A-1/0/0,3328/0,3712/0/
Ex6-R15_C2_NR2B-3.zip	Chessboard	Ex6	R15	C2	NR2B-3	NR2B	3328	3712	31	155	http://dx.doi.org/10.6084/m9.figshare.1136081_D157	http://openconnecto.me/ocp/ca/Ex6R15C2/xy/NR2B-3/0/0,3328/0,3712/0/
Ex6-R15_C2_PSD95-1.zip	Chessboard	Ex6	R15	C2	PSD95-1	PSD95	3328	3712	31	139	http://dx.doi.org/10.6084/m9.figshare.1136081_D141	http://openconnecto.me/ocp/ca/Ex6R15C2/xy/PSD95-1/0/0,3328/0,3712/0/
Ex6-R15_C2_PV25-5.zip	Chessboard	Ex6	R15	C2	PV25-5	PV25	3328	3712	31	140	http://dx.doi.org/10.6084/m9.figshare.1136081_D142	http://openconnecto.me/ocp/ca/Ex6R15C2/xy/PV25-5/0/0,3328/0,3712/0/
Ex6-R15_C2_Synapsin1-2.zip	Chessboard	Ex6	R15	C2	Synapsin1-2	Synapsin1	3328	3712	31	148	http://dx.doi.org/10.6084/m9.figshare.1136081_D150	http://openconnecto.me/ocp/ca/Ex6R15C2/xy/Synapsin1-2/0/0,3328/0,3712/0/
Ex6-R15_C2_Synaptopodin-6.zip	Chessboard	Ex6	R15	C2	Synaptopodin-6	Synaptopodin	3328	3712	31	147	http://dx.doi.org/10.6084/m9.figshare.1136081_D149	http://openconnecto.me/ocp/ca/Ex6R15C2/xy/Synaptopodin-6/0/0,3328/0,3712/0/
Ex6-R15_C2_vGAT-4.zip	Chessboard	Ex6	R15	C2	vGAT-4	vGAT	3328	3712	31	145	http://dx.doi.org/10.6084/m9.figshare.1136081_D147	http://openconnecto.me/ocp/ca/Ex6R15C2/xy/vGAT-4/0/0,3328/0,3712/0/
Ex6-R15_C2_vGluT1-3.zip	Chessboard	Ex6	R15	C2	vGluT1-3	vGluT1	3328	3712	31	138	http://dx.doi.org/10.6084/m9.figshare.1136081_D140	http://openconnecto.me/ocp/ca/Ex6R15C2/xy/vGluT1-3/0/0,3328/0,3712/0/
Ex6-R15_C2_vGluT2-2.zip	Chessboard	Ex6	R15	C2	vGluT2-2	vGluT2	3328	3712	31	154	http://dx.doi.org/10.6084/m9.figshare.1136081_D156	http://openconnecto.me/ocp/ca/Ex6R15C2/xy/vGluT2-2/0/0,3328/0,3712/0/
Ex6-R15_C2_YFP-1.zip	Chessboard	Ex6	R15	C2	YFP-1	YFP	3328	3712	31	153	http://dx.doi.org/10.6084/m9.figshare.1136081_D155	http://openconnecto.me/ocp/ca/Ex6R15C2/xy/YFP-1/0/0,3328/0,3712/0/
